# Supplementary material for: Insights Into Chloroplast Genome Evolution Across Opuntioideae (Cactaceae) Reveals Robust Yet Sometimes Conflicting Phylogenetic Topologies
Source: Front Plant Sci. 2020 Jun 19;11:729. doi: 10.3389/fpls.2020.00729 (PMC7317007; doi:10.3389/fpls.2020.00729)
Supplement: Supplementary file 2 [file Data_Sheet_1.zip]

Archive with 201 entries (201 files):
- accD-psaI.IntergenSPACER.tre
- accD.cds.tre
- atpA-atpF.IntergenSPACER.tre
- atpA.cds.tre
- atpB.cds.tre
- atpE-trnM.IntergenSPACER.tre
- atpE.cds.tre
- atpF-atpH.IntergenSPACER.tre
- atpF.cds.tre
- atpH-atpI.IntergenSPACER.tre
- atpH.cds.tre
- atpI-rps2.IntergenSPACER.tre
- atpI.cds.tre
- ccsA-trnL.IntergenSPACER.tre
- ccsA.cds.tre
- cemA-petA.IntergenSPACER.tre
- cemA.cds.tre
- clpP-trnG.IntergenSPACER.tre
- clpP.cds.tre
- infA.cds.tre
- matK.cds.tre
- ndhA-ndhH.IntergenSPACER.tre
- ndhA.cds.tre
- ndhB-trnL.IntergenSPACER.tre
- ndhB.cds.tre
- ndhC-rbcL.IntergenSPACER.tre
- ndhC.cds.tre
- ndhD-ccsA.IntergenSPACER.tre
- ndhD-ndhI.IntergenSPACER.tre
- ndhD.cds.tre
- ndhE-psaC.IntergenSPACER.tre
- ndhE.cds.tre
- ndhF-trnN.IntergenSPACER.tre
- ndhF.cds.tre
- ndhG.cds.tre
- ndhH-rps15.IntergenSPACER.tre
- ndhH.cds.tre
- ndhI-ndhA.IntergenSPACER.tre
- ndhI.cds.tre
- ndhJ-ndhK.IntergenSPACER.tre
- ndhJ.cds.tre
- ndhK-ndhC.IntergenSPACER.tre
- ndhK.cds.tre
- petA-psbJ.IntergenSPACER.tre
- petA.cds.tre
- petB-psbH.IntergenSPACER.tre
- petB.cds.tre
- petD-petB.IntergenSPACER.tre
- petD.cds.tre
- petG-petL.IntergenSPACER.tre
- petG.cds.tre
- petL-trnS.IntergenSPACER.tre
- petL.cds.tre
- petN-psbM.IntergenSPACER.tre
- petN.cds.tre
- psaA-ycf3.IntergenSPACER.tre
- psaA.cds.tre
- psaB.cds.tre
- psaC-ndhD.IntergenSPACER.tre
- psaC.cds.tre
- psaI-ycf4.IntergenSPACER.tre
- psaI.cds.tre
- psaJ-trnP.IntergenSPACER.tre
- psaJ.cds.tre
- psbA-trnH.IntergenSPACER.tre
- psbA.cds.tre
- psbB-clpP.IntergenSPACER.tre
- psbB.cds.tre
- psbC-trnS.IntergenSPACER.tre
- psbC.cds.tre
- psbD.cds.tre
- psbE-rpl20.IntergenSPACER.tre
- psbE.cds.tre
- psbF.cds.tre
- psbH-psbN.IntergenSPACER.tre
- psbH.cds.tre
- psbI-psbK.IntergenSPACER.tre
- psbI.cds.tre
- psbJ-psbL.IntergenSPACER.tre
- psbJ.cds.tre
- psbK-trnQ.IntergenSPACER.tre
- psbK.cds.tre
- psbL.cds.tre
- psbM-trnD.IntergenSPACER.tre
- psbM.cds.tre
- psbN-psbT.IntergenSPACER.tre
- psbN.cds.tre
- psbT-psbB.IntergenSPACER.tre
- psbT.cds.tre
- psbZ-trnG.IntergenSPACER.tre
- psbZ.cds.tre
- rbcL-atpB.IntergenSPACER.tre
- rbcL.cds.tre
- rpl14.cds.tre
- rpl16-rpl4.IntergenSPACER.tre
- rpl16.cds.tre
- rpl2-rps19.IntergenSPACER.tre
- rpl2.cds.tre
- rpl20-rps18.IntergenSPACER.tre
- rpl20.cds.tre
- rpl22.cds.tre
- rpl23-rpl2.IntergenSPACER.tre
- rpl23.cds.tre
- rpl32-ndhF.IntergenSPACER.tre
- rpl32.cds.tre
- rpl33-psaJ.IntergenSPACER.tre
- rpl33.cds.tre
- rpl36-rps11.IntergenSPACER.tre
- rpl36.cds.tre
- rpl4-rps8.IntergenSPACER.tre
- rpoA-petD.IntergenSPACER.tre
- rpoA.cds.tre
- rpoB-trnC.IntergenSPACER.tre
- rpoB.cds.tre
- rpoC1-rpoB.IntergenSPACER.tre
- rpoC1.cds.tre
- rpoC2-rpoC1.IntergenSPACER.tre
- rpoC2.cds.tre
- rps11-rpoA.IntergenSPACER.tre
- rps11.cds.tre
- rps12.cds.tre
- rps14-psaB.IntergenSPACER.tre
- rps14.cds.tre
- rps15-ycf1.IntergenSPACER.tre
- rps15.cds.tre
- rps16-trnK.IntergenSPACER.tre
- rps16.cds.tre
- rps18-rpl33.IntergenSPACER.tre
- rps18.cds.tre
- rps19.cds.tre
- rps2-rpoC2.IntergenSPACER.tre
- rps2.cds.tre
- rps3-rpl16.IntergenSPACER.tre
- rps3.cds.tre
- rps4-trnT.IntergenSPACER.tre
- rps4.cds.tre
- rps7-ndhB.IntergenSPACER.tre
- rps7.cds.tre
- rps8-infA.IntergenSPACER.tre
- rps8.cds.tre
- rrn16-trnV.IntergenSPACER.tre
- rrn16.NonCDS.tre
- rrn23-trnA.IntergenSPACER.tre
- rrn23.NonCDS.tre
- rrn4.5-rrn23.IntergenSPACER.tre
- rrn4.5.NonCDS.tre
- rrn5-rrn4.5.IntergenSPACER.tre
- rrn5.NonCDS.tre
- trnA-UGC.NonCDS.tre
- trnC-GCA.NonCDS.tre
- trnC-petN.IntergenSPACER.tre
- trnD-trnY.IntergenSPACER.tre
- trnE-trnT.IntergenSPACER.tre
- trnF-GAA.NonCDS.tre
- trnF-ndhJ.IntergenSPACER.tre
- trnfM-rps14.IntergenSPACER.tre
- trnG-trnfM.IntergenSPACER.tre
- trnG-trnR.IntergenSPACER.tre
- trnG-UCC.NonCDS.tre
- trnI-GAU.NonCDS.tre
- trnI-rpl23.IntergenSPACER.tre
- trnI-rrn16.IntergenSPACER.tre
- trnK-psbA.IntergenSPACER.tre
- trnK-UUU.NonCDS.tre
- trnL-ndhG.IntergenSPACER.tre
- trnL-trnF.IntergenSPACER.tre
- trnL-UAA.NonCDS.tre
- trnL-UAG.NonCDS.tre
- trnL-ycf2.IntergenSPACER.tre
- trnM-CAU.NonCDS.tre
- trnM-trnV.IntergenSPACER.tre
- trnN-GUU.NonCDS.tre
- trnN-trnR.IntergenSPACER.tre
- trnP-trnW.IntergenSPACER.tre
- trnQ-rps16.IntergenSPACER.tre
- trnR-ACG.NonCDS.tre
- trnR-atpA.IntergenSPACER.tre
- trnR-rrn5.IntergenSPACER.tre
- trnS-GGA.NonCDS.tre
- trnS-psbI.IntergenSPACER.tre
- trnS-psbZ.IntergenSPACER.tre
- trnS-rps4.IntergenSPACER.tre
- trnT-GGU.NonCDS.tre
- trnT-psbD.IntergenSPACER.tre
- trnT-trnL.IntergenSPACER.tre
- trnT-UGU.NonCDS.tre
- trnV-accD.IntergenSPACER.tre
- trnV-GAC.NonCDS.tre
- trnV-rps12.IntergenSPACER.tre
- trnV-UAC.NonCDS.tre
- trnW-petG.IntergenSPACER.tre
- trnY-GUA.NonCDS.tre
- trnY-trnE.IntergenSPACER.tre
- ycf1-rpl32.IntergenSPACER.tre
- ycf1.cds.tre
- ycf2-trnI.IntergenSPACER.tre
- ycf2.cds.tre
- ycf3-trnS.IntergenSPACER.tre
- ycf3.cds.tre
- ycf4-cemA.IntergenSPACER.tre
- ycf4.cds.tre
