# Supplementary material for: Insights Into Chloroplast Genome Evolution Across Opuntioideae (Cactaceae) Reveals Robust Yet Sometimes Conflicting Phylogenetic Topologies
Source: Front Plant Sci. 2020 Jun 19;11:729. doi: 10.3389/fpls.2020.00729 (PMC7317007; doi:10.3389/fpls.2020.00729)
Supplement: Supplementary file 2 [file Data_Sheet_1.zip › accD-psaI.IntergenSPACER.tre]

(Pereskia_sacharosa_DBG2014:0.02786566663,((Opuntia_quimilo_Galaxy20:0.005671126516,(Consolea_rubescens_LCM3323:0.003364719587,((Tacinga_palmadora_DBG1997_29:0.001697989084,B_brasiliensis_MK_472_RJ:1.0000005e-06)73:0.001676426028,(Miqueliopuntia_miquelii_FK1098:1.0000005e-06,(Salmonopuntia_salmiana_MK_515:0.006768400272,Tunilla_erectoclada_2018_WA09:0.005407230065)18:1.0000005e-06)41:0.001790830899)9:1.0000005e-06)22:0.001199270824)62:0.005642102891,(Pterocactus_gonjianii_DBG:0.01380118077,(Maihueniopsis_atacamensis_FK329:0.003346486633,(Tephrocactus_weberi_2012_0428:0.01870536975,((Cumulopuntia_sphaerica_1993_0190_02_2__FK353_:0.01740134419,Austro_cylindrica_MAB19306_WA11:0.006729270366)100:0.01916646193,(Quiabentia_verticellata_1992_1063_01:0.01622962634,((Micro_pulchella_MCH95:0.01005012551,Pereskiopsis_diguettii_HBG39329:0.006664006691)81:1.0000005e-06,(Grusonia_aggeria_LCM5651:0.006585940169,Cyl_bigelovii_MAB18286:1.0000005e-06)100:0.009869533942)92:0.007878513416)52:0.00785872364)33:1.0000005e-06)48:0.001730520275)39:0.001742873817)77:0.004574593008):0.02786566663);
