# Supplementary material for: Insights Into Chloroplast Genome Evolution Across Opuntioideae (Cactaceae) Reveals Robust Yet Sometimes Conflicting Phylogenetic Topologies
Source: Front Plant Sci. 2020 Jun 19;11:729. doi: 10.3389/fpls.2020.00729 (PMC7317007; doi:10.3389/fpls.2020.00729)
Supplement: Supplementary file 2 [file Data_Sheet_1.zip › accD.cds.tre]

(Pereskia_sacharosa_DBG2014:0.1402115477,(((Opuntia_quimilo_Galaxy20:0.04231590462,(B_brasiliensis_MK_472_RJ:0.007551434144,Tacinga_palmadora_DBG1997_29:0.037535613)91:0.01106666826)94:0.009789788116,((Tunilla_erectoclada_2018_WA09:0.01617527013,Salmonopuntia_salmiana_MK_515:0.01797321112)57:0.002088053644,(Miqueliopuntia_miquelii_FK1098:0.007206855112,Consolea_rubescens_LCM3323:0.06096525298)76:0.01573123869)67:0.01024988085)90:0.04541135369,((Pterocactus_gonjianii_DBG:0.04327614867,(Maihueniopsis_atacamensis_FK329:0.03632560665,(Tephrocactus_weberi_2012_0428:0.1083770213,(Cumulopuntia_sphaerica_1993_0190_02_2__FK353_:0.03769449547,Austro_cylindrica_MAB19306_WA11:0.04474986735)100:0.03383038612)94:0.01511755298)68:0.007215157246)88:0.01718815902,(Quiabentia_verticellata_1992_1063_01:0.07532958209,(Pereskiopsis_diguettii_HBG39329:0.1205661673,(Micro_pulchella_MCH95:0.05532267499,(Grusonia_aggeria_LCM5651:0.04299502411,Cyl_bigelovii_MAB18286:0.02140549713)100:0.04149225655)76:0.01328183107)100:0.04393091309)100:0.08030842089)90:0.0365480374):0.1402115477);
