# Supplementary material for: Insights Into Chloroplast Genome Evolution Across Opuntioideae (Cactaceae) Reveals Robust Yet Sometimes Conflicting Phylogenetic Topologies
Source: Front Plant Sci. 2020 Jun 19;11:729. doi: 10.3389/fpls.2020.00729 (PMC7317007; doi:10.3389/fpls.2020.00729)
Supplement: Supplementary file 2 [file Data_Sheet_1.zip › atpA-atpF.IntergenSPACER.tre]

(Pereskia_sacharosa_DBG2014:0.03643488469,(Grusonia_aggeria_LCM5651:0.01629678379,(Quiabentia_verticellata_1992_1063_01:0.01609663744,((Micro_pulchella_MCH95:1.0000005e-06,(Tunilla_erectoclada_2018_WA09:1.0000005e-06,((B_brasiliensis_MK_472_RJ:1.0000005e-06,Miqueliopuntia_miquelii_FK1098:1.0000005e-06)8:1.0000005e-06,(Salmonopuntia_salmiana_MK_515:1.0000005e-06,(Tacinga_palmadora_DBG1997_29:1.0000005e-06,Opuntia_quimilo_Galaxy20:1.0000005e-06)10:1.0000005e-06)9:1.0000005e-06)3:1.0000005e-06)17:1.0000005e-06)9:1.0000005e-06,(Consolea_rubescens_LCM3323:0.01629372865,((Pterocactus_gonjianii_DBG:1.0000005e-06,(Austro_cylindrica_MAB19306_WA11:1.0000005e-06,Cumulopuntia_sphaerica_1993_0190_02_2__FK353_:1.0000005e-06)85:0.01586743832)56:1.0000005e-06,((Cyl_bigelovii_MAB18286:0.03065313106,Maihueniopsis_atacamensis_FK329:1.0000005e-06)52:0.01495509301,(Pereskiopsis_diguettii_HBG39329:0.03369340134,Tephrocactus_weberi_2012_0428:1.0000005e-06)29:1.0000005e-06)97:0.07305162155)30:0.01588042042)1:1.0000005e-06)3:1.0000005e-06)10:1.0000005e-06):0.03643488469);
