# Supplementary material for: Insights Into Chloroplast Genome Evolution Across Opuntioideae (Cactaceae) Reveals Robust Yet Sometimes Conflicting Phylogenetic Topologies
Source: Front Plant Sci. 2020 Jun 19;11:729. doi: 10.3389/fpls.2020.00729 (PMC7317007; doi:10.3389/fpls.2020.00729)
Supplement: Supplementary file 2 [file Data_Sheet_1.zip › atpA.cds.tre]

(Pereskia_sacharosa_DBG2014:0.005670906424,((Quiabentia_verticellata_1992_1063_01:0.00274484455,((Cyl_bigelovii_MAB18286:1.0000005e-06,Grusonia_aggeria_LCM5651:0.002765476119)71:0.0006854029149,(Pereskiopsis_diguettii_HBG39329:0.001377642867,Micro_pulchella_MCH95:0.006313506031)41:0.0006857790009)39:0.0006931062986)32:0.0006746811886,((Maihueniopsis_atacamensis_FK329:0.005526198047,(Tephrocactus_weberi_2012_0428:0.00559951749,(Austro_cylindrica_MAB19306_WA11:0.002070377678,Cumulopuntia_sphaerica_1993_0190_02_2__FK353_:0.002067536627)81:0.001377597284)45:0.0006754354076)10:1.0000005e-06,(Pterocactus_gonjianii_DBG:0.004880761749,(Consolea_rubescens_LCM3323:0.0006829836191,((B_brasiliensis_MK_472_RJ:0.0006746432138,Tacinga_palmadora_DBG1997_29:0.001369964341)58:0.001377244587,(Opuntia_quimilo_Galaxy20:0.002048233087,(Tunilla_erectoclada_2018_WA09:0.001365905015,(Salmonopuntia_salmiana_MK_515:0.001360000862,Miqueliopuntia_miquelii_FK1098:1.0000005e-06)68:0.0006777378979)60:0.0006812106519)22:0.0006845109251)16:1.0000005e-06)91:0.002089337036)14:0.0006564031165)27:0.0007002569822):0.005670906424);
