# Supplementary material for: Insights Into Chloroplast Genome Evolution Across Opuntioideae (Cactaceae) Reveals Robust Yet Sometimes Conflicting Phylogenetic Topologies
Source: Front Plant Sci. 2020 Jun 19;11:729. doi: 10.3389/fpls.2020.00729 (PMC7317007; doi:10.3389/fpls.2020.00729)
Supplement: Supplementary file 2 [file Data_Sheet_1.zip › atpB.cds.tre]

(Pereskia_sacharosa_DBG2014:0.005912448521,((Salmonopuntia_salmiana_MK_515:0.0006705247997,((Miqueliopuntia_miquelii_FK1098:0.0006707520044,(Tunilla_erectoclada_2018_WA09:0.002016840792,Opuntia_quimilo_Galaxy20:0.002702137662)19:1.0000005e-06)4:1.0000005e-06,(Consolea_rubescens_LCM3323:0.002696395317,(B_brasiliensis_MK_472_RJ:1.0000005e-06,Tacinga_palmadora_DBG1997_29:0.002014876616)71:0.0006702064632)11:1.0000005e-06)5:1.0000005e-06)97:0.002075333946,(Quiabentia_verticellata_1992_1063_01:0.002695010111,((Cumulopuntia_sphaerica_1993_0190_02_2__FK353_:0.001348513085,Austro_cylindrica_MAB19306_WA11:0.000665883879)98:0.002718435568,(Pterocactus_gonjianii_DBG:0.002704073583,((Tephrocactus_weberi_2012_0428:0.005443944363,Maihueniopsis_atacamensis_FK329:0.003382674193)43:1.0000005e-06,(Micro_pulchella_MCH95:0.002027749263,(Pereskiopsis_diguettii_HBG39329:0.003398376683,(Grusonia_aggeria_LCM5651:0.0006650644701,Cyl_bigelovii_MAB18286:0.002024688715)96:0.002037472527)71:0.0006584297812)88:0.002042519004)69:0.0006721483861)64:0.0006703010023)23:1.0000005e-06)68:0.0006200949172):0.005912448521);
