# Supplementary material for: Insights Into Chloroplast Genome Evolution Across Opuntioideae (Cactaceae) Reveals Robust Yet Sometimes Conflicting Phylogenetic Topologies
Source: Front Plant Sci. 2020 Jun 19;11:729. doi: 10.3389/fpls.2020.00729 (PMC7317007; doi:10.3389/fpls.2020.00729)
Supplement: Supplementary file 2 [file Data_Sheet_1.zip › atpE-trnM.IntergenSPACER.tre]

(Pereskia_sacharosa_DBG2014:0.04789322447,((Austro_cylindrica_MAB19306_WA11:0.003476429194,Cumulopuntia_sphaerica_1993_0190_02_2__FK353_:0.006929062056)100:0.04912052547,(Pterocactus_gonjianii_DBG:0.006926558863,(Salmonopuntia_salmiana_MK_515:0.003439436781,((Tephrocactus_weberi_2012_0428:0.003429743132,((Pereskiopsis_diguettii_HBG39329:0.007103587445,Quiabentia_verticellata_1992_1063_01:1.0000005e-06)24:1.0000005e-06,(Micro_pulchella_MCH95:0.01044811128,(Cyl_bigelovii_MAB18286:0.003460016561,Grusonia_aggeria_LCM5651:0.007004663062)97:0.006981540457)89:0.003423380752)96:0.006891700778)4:1.0000005e-06,(Miqueliopuntia_miquelii_FK1098:1.0000005e-06,((Maihueniopsis_atacamensis_FK329:1.0000005e-06,(Tunilla_erectoclada_2018_WA09:0.003459376053,Consolea_rubescens_LCM3323:0.01046245107)2:1.0000005e-06)3:1.0000005e-06,(Opuntia_quimilo_Galaxy20:0.01391130045,(Tacinga_palmadora_DBG1997_29:0.003459195065,B_brasiliensis_MK_472_RJ:0.003465669494)61:0.003466008415)29:1.0000005e-06)10:1.0000005e-06)0:1.0000005e-06)2:1.0000005e-06)51:1.0000005e-06)93:0.005224390249):0.04789322447);
