# Supplementary material for: Insights Into Chloroplast Genome Evolution Across Opuntioideae (Cactaceae) Reveals Robust Yet Sometimes Conflicting Phylogenetic Topologies
Source: Front Plant Sci. 2020 Jun 19;11:729. doi: 10.3389/fpls.2020.00729 (PMC7317007; doi:10.3389/fpls.2020.00729)
Supplement: Supplementary file 2 [file Data_Sheet_1.zip › atpE.cds.tre]

(Pereskia_sacharosa_DBG2014:0.006499358277,((Tacinga_palmadora_DBG1997_29:0.002482255789,(Miqueliopuntia_miquelii_FK1098:1.0000005e-06,((Tunilla_erectoclada_2018_WA09:1.0000005e-06,Consolea_rubescens_LCM3323:1.0000005e-06)2:1.0000005e-06,(B_brasiliensis_MK_472_RJ:1.0000005e-06,(Opuntia_quimilo_Galaxy20:1.0000005e-06,Salmonopuntia_salmiana_MK_515:1.0000005e-06)5:1.0000005e-06)5:1.0000005e-06)2:1.0000005e-06)18:1.0000005e-06)80:0.002498987165,((Maihueniopsis_atacamensis_FK329:0.005031812227,(Quiabentia_verticellata_1992_1063_01:0.002534972268,Tephrocactus_weberi_2012_0428:0.01039835733)50:0.002474520994)7:1.0000005e-06,(Pterocactus_gonjianii_DBG:1.0000005e-06,((Austro_cylindrica_MAB19306_WA11:1.0000005e-06,Cumulopuntia_sphaerica_1993_0190_02_2__FK353_:1.0000005e-06)75:0.002507004913,(Micro_pulchella_MCH95:0.01832280723,(Grusonia_aggeria_LCM5651:1.0000005e-06,(Cyl_bigelovii_MAB18286:1.0000005e-06,Pereskiopsis_diguettii_HBG39329:1.0000005e-06)33:1.0000005e-06)67:1.0000005e-06)43:0.002499059717)3:1.0000005e-06)7:1.0000005e-06)27:1.0000005e-06):0.006499358277);
