# Supplementary material for: Insights Into Chloroplast Genome Evolution Across Opuntioideae (Cactaceae) Reveals Robust Yet Sometimes Conflicting Phylogenetic Topologies
Source: Front Plant Sci. 2020 Jun 19;11:729. doi: 10.3389/fpls.2020.00729 (PMC7317007; doi:10.3389/fpls.2020.00729)
Supplement: Supplementary file 2 [file Data_Sheet_1.zip › atpF-atpH.IntergenSPACER.tre]

(Pereskia_sacharosa_DBG2014:0.008399720657,(((B_brasiliensis_MK_472_RJ:1.0000005e-06,Tacinga_palmadora_DBG1997_29:1.0000005e-06)95:0.00236294151,(Consolea_rubescens_LCM3323:0.004750118253,(Opuntia_quimilo_Galaxy20:0.004741595419,(Miqueliopuntia_miquelii_FK1098:1.0000005e-06,(Salmonopuntia_salmiana_MK_515:0.002352454884,Tunilla_erectoclada_2018_WA09:0.002364575439)13:1.0000005e-06)12:1.0000005e-06)79:0.002358770481)39:1.0000005e-06)86:0.00479181699,((Austro_cylindrica_MAB19306_WA11:0.004900170233,Cumulopuntia_sphaerica_1993_0190_02_2__FK353_:0.007431719993)100:0.009909787387,(Maihueniopsis_atacamensis_FK329:1.0000005e-06,(Pterocactus_gonjianii_DBG:0.009875307033,(Tephrocactus_weberi_2012_0428:0.01484106541,(Quiabentia_verticellata_1992_1063_01:0.002435927615,(Micro_pulchella_MCH95:1.0000005e-06,(Pereskiopsis_diguettii_HBG39329:0.0047655158,(Cyl_bigelovii_MAB18286:0.004806705333,Grusonia_aggeria_LCM5651:0.007207301054)84:0.002374047523)14:1.0000005e-06)77:1.0000005e-06)84:0.01443288664)30:1.0000005e-06)8:1.0000005e-06)16:1.0000005e-06)74:1.0000005e-06):0.008399720657);
