# Supplementary material for: Insights Into Chloroplast Genome Evolution Across Opuntioideae (Cactaceae) Reveals Robust Yet Sometimes Conflicting Phylogenetic Topologies
Source: Front Plant Sci. 2020 Jun 19;11:729. doi: 10.3389/fpls.2020.00729 (PMC7317007; doi:10.3389/fpls.2020.00729)
Supplement: Supplementary file 2 [file Data_Sheet_1.zip › atpF.cds.tre]

(Pereskia_sacharosa_DBG2014:0.003916579985,((Quiabentia_verticellata_1992_1063_01:0.004681241158,((Pereskiopsis_diguettii_HBG39329:0.0009482764969,Micro_pulchella_MCH95:0.006203044261)90:0.001438044451,(Grusonia_aggeria_LCM5651:0.0007639136291,Cyl_bigelovii_MAB18286:0.003105346499)80:0.0007675092832)94:0.002330740363)76:0.0007584421515,(((Austro_cylindrica_MAB19306_WA11:0.002069023671,Cumulopuntia_sphaerica_1993_0190_02_2__FK353_:0.00471147174)62:0.001032627675,(Tephrocactus_weberi_2012_0428:0.004683851495,(Pterocactus_gonjianii_DBG:0.006309644047,Maihueniopsis_atacamensis_FK329:0.002346768791)76:0.0007582917277)18:1.0000005e-06)57:0.0007674849798,((Tacinga_palmadora_DBG1997_29:1.0000005e-06,(Opuntia_quimilo_Galaxy20:0.001542597739,Tunilla_erectoclada_2018_WA09:0.003097446694)10:1.0000005e-06)1:1.0000005e-06,((B_brasiliensis_MK_472_RJ:0.001537619991,Consolea_rubescens_LCM3323:0.002323751906)9:1.0000005e-06,(Salmonopuntia_salmiana_MK_515:0.0007689869664,Miqueliopuntia_miquelii_FK1098:1.0000005e-06)15:1.0000005e-06)0:1.0000005e-06)86:0.001538602802)23:1.0000005e-06):0.003916579985);
