# Supplementary material for: Insights Into Chloroplast Genome Evolution Across Opuntioideae (Cactaceae) Reveals Robust Yet Sometimes Conflicting Phylogenetic Topologies
Source: Front Plant Sci. 2020 Jun 19;11:729. doi: 10.3389/fpls.2020.00729 (PMC7317007; doi:10.3389/fpls.2020.00729)
Supplement: Supplementary file 2 [file Data_Sheet_1.zip › atpH-atpI.IntergenSPACER.tre]

(Pereskia_sacharosa_DBG2014:0.005308547251,((Consolea_rubescens_LCM3323:0.001452094371,(Pterocactus_gonjianii_DBG:0.005856127828,(Austro_cylindrica_MAB19306_WA11:1.0000005e-06,Cumulopuntia_sphaerica_1993_0190_02_2__FK353_:0.004348062714)76:0.002901150395)27:1.0000005e-06)28:0.001452030811,((Maihueniopsis_atacamensis_FK329:0.002955011194,((Quiabentia_verticellata_1992_1063_01:0.001452155272,Micro_pulchella_MCH95:0.002921417729)19:1.0000005e-06,(Pereskiopsis_diguettii_HBG39329:0.002992015745,(Grusonia_aggeria_LCM5651:1.0000005e-06,Cyl_bigelovii_MAB18286:0.002907017124)86:0.002916055388)22:1.0000005e-06)70:0.001458608703)16:1.0000005e-06,(Tephrocactus_weberi_2012_0428:0.002932378382,((B_brasiliensis_MK_472_RJ:0.001492929488,Tacinga_palmadora_DBG1997_29:0.001516117859)75:0.001478182042,(Salmonopuntia_salmiana_MK_515:0.001480297515,(Miqueliopuntia_miquelii_FK1098:1.0000005e-06,(Tunilla_erectoclada_2018_WA09:1.0000005e-06,Opuntia_quimilo_Galaxy20:1.0000005e-06)20:1.0000005e-06)32:1.0000005e-06)14:1.0000005e-06)35:0.001464803855)14:1.0000005e-06)18:1.0000005e-06):0.005308547251);
