# Supplementary material for: Insights Into Chloroplast Genome Evolution Across Opuntioideae (Cactaceae) Reveals Robust Yet Sometimes Conflicting Phylogenetic Topologies
Source: Front Plant Sci. 2020 Jun 19;11:729. doi: 10.3389/fpls.2020.00729 (PMC7317007; doi:10.3389/fpls.2020.00729)
Supplement: Supplementary file 2 [file Data_Sheet_1.zip › atpI-rps2.IntergenSPACER.tre]

(Pereskia_sacharosa_DBG2014:0.009460050706,((Austro_cylindrica_MAB19306_WA11:1.0000005e-06,Cumulopuntia_sphaerica_1993_0190_02_2__FK353_:1.0000005e-06)89:1.0000005e-06,((B_brasiliensis_MK_472_RJ:1.0000005e-06,Tacinga_palmadora_DBG1997_29:1.0000005e-06)96:0.005781525861,(((Grusonia_aggeria_LCM5651:0.01151787459,Micro_pulchella_MCH95:0.005781520242)9:1.0000005e-06,(Tunilla_erectoclada_2018_WA09:0.006088501601,Tephrocactus_weberi_2012_0428:0.01212492238)9:1.0000005e-06)0:1.0000005e-06,(Maihueniopsis_atacamensis_FK329:1.0000005e-06,((Quiabentia_verticellata_1992_1063_01:1.0000005e-06,Salmonopuntia_salmiana_MK_515:1.0000005e-06)18:1.0000005e-06,(Miqueliopuntia_miquelii_FK1098:1.0000005e-06,(Cyl_bigelovii_MAB18286:1.0000005e-06,((Pterocactus_gonjianii_DBG:1.0000005e-06,Opuntia_quimilo_Galaxy20:1.0000005e-06)10:1.0000005e-06,(Pereskiopsis_diguettii_HBG39329:1.0000005e-06,Consolea_rubescens_LCM3323:1.0000005e-06)14:1.0000005e-06)0:1.0000005e-06)0:1.0000005e-06)8:1.0000005e-06)8:1.0000005e-06)8:1.0000005e-06)8:1.0000005e-06)91:0.005760987573):0.009460050706);
