# Supplementary material for: Insights Into Chloroplast Genome Evolution Across Opuntioideae (Cactaceae) Reveals Robust Yet Sometimes Conflicting Phylogenetic Topologies
Source: Front Plant Sci. 2020 Jun 19;11:729. doi: 10.3389/fpls.2020.00729 (PMC7317007; doi:10.3389/fpls.2020.00729)
Supplement: Supplementary file 2 [file Data_Sheet_1.zip › atpI.cds.tre]

(Pereskia_sacharosa_DBG2014:0.003475394117,((Tacinga_palmadora_DBG1997_29:0.001354412257,(Tunilla_erectoclada_2018_WA09:0.001349623529,(Opuntia_quimilo_Galaxy20:1.0000005e-06,((Consolea_rubescens_LCM3323:1.0000005e-06,Miqueliopuntia_miquelii_FK1098:1.0000005e-06)8:1.0000005e-06,(B_brasiliensis_MK_472_RJ:1.0000005e-06,Salmonopuntia_salmiana_MK_515:1.0000005e-06)5:1.0000005e-06)0:1.0000005e-06)4:1.0000005e-06)11:1.0000005e-06)93:0.002722747365,(((Pterocactus_gonjianii_DBG:0.002719358679,Maihueniopsis_atacamensis_FK329:0.002721771593)1:1.0000005e-06,(Cumulopuntia_sphaerica_1993_0190_02_2__FK353_:1.0000005e-06,(Austro_cylindrica_MAB19306_WA11:0.001355360625,Tephrocactus_weberi_2012_0428:0.002714197397)6:1.0000005e-06)10:1.0000005e-06)97:0.001356491752,(Quiabentia_verticellata_1992_1063_01:0.006901152943,((Pereskiopsis_diguettii_HBG39329:0.001356960201,Micro_pulchella_MCH95:1.0000005e-06)7:1.0000005e-06,(Cyl_bigelovii_MAB18286:0.001366201957,Grusonia_aggeria_LCM5651:0.0013560312)93:0.00135988472)92:0.001357516281)0:1.0000005e-06)38:1.0000005e-06):0.003475394117);
