# Supplementary material for: Insights Into Chloroplast Genome Evolution Across Opuntioideae (Cactaceae) Reveals Robust Yet Sometimes Conflicting Phylogenetic Topologies
Source: Front Plant Sci. 2020 Jun 19;11:729. doi: 10.3389/fpls.2020.00729 (PMC7317007; doi:10.3389/fpls.2020.00729)
Supplement: Supplementary file 2 [file Data_Sheet_1.zip › ccsA-trnL.IntergenSPACER.tre]

(Pereskia_sacharosa_DBG2014:0.01798914944,(Maihueniopsis_atacamensis_FK329:0.01166774872,(((Tephrocactus_weberi_2012_0428:0.01197138287,Pterocactus_gonjianii_DBG:1.0000005e-06)24:1.0000005e-06,(Austro_cylindrica_MAB19306_WA11:0.01169501629,Cumulopuntia_sphaerica_1993_0190_02_2__FK353_:1.0000005e-06)88:0.02367611912)73:0.0118125404,(((Pereskiopsis_diguettii_HBG39329:1.0000005e-06,Quiabentia_verticellata_1992_1063_01:1.0000005e-06)51:1.0000005e-06,(Micro_pulchella_MCH95:0.03610388865,(Cyl_bigelovii_MAB18286:0.01167316583,Grusonia_aggeria_LCM5651:0.01186019998)18:1.0000005e-06)80:0.01167244118)85:0.01166871972,(Consolea_rubescens_LCM3323:0.012000304,((Tacinga_palmadora_DBG1997_29:1.0000005e-06,B_brasiliensis_MK_472_RJ:1.0000005e-06)58:1.0000005e-06,(Tunilla_erectoclada_2018_WA09:0.0246364742,(Miqueliopuntia_miquelii_FK1098:1.0000005e-06,(Salmonopuntia_salmiana_MK_515:0.0246948579,Opuntia_quimilo_Galaxy20:0.01213766553)19:1.0000005e-06)40:1.0000005e-06)85:0.01200058227)35:1.0000005e-06)94:0.02399809006)17:1.0000005e-06)6:1.0000005e-06):0.01798914944);
