# Supplementary material for: Insights Into Chloroplast Genome Evolution Across Opuntioideae (Cactaceae) Reveals Robust Yet Sometimes Conflicting Phylogenetic Topologies
Source: Front Plant Sci. 2020 Jun 19;11:729. doi: 10.3389/fpls.2020.00729 (PMC7317007; doi:10.3389/fpls.2020.00729)
Supplement: Supplementary file 2 [file Data_Sheet_1.zip › ccsA.cds.tre]

(Pereskia_sacharosa_DBG2014:0.009885488423,((Consolea_rubescens_LCM3323:0.008020450387,((Tacinga_palmadora_DBG1997_29:0.0009858602249,B_brasiliensis_MK_472_RJ:0.0009833193653)90:0.001978858945,(Miqueliopuntia_miquelii_FK1098:0.002973474203,(Salmonopuntia_salmiana_MK_515:0.003974450954,(Tunilla_erectoclada_2018_WA09:0.003988099608,Opuntia_quimilo_Galaxy20:0.008160792719)71:0.000955226029)29:1.0000005e-06)70:0.0009848997466)53:1.0000005e-06)100:0.01092480156,((Quiabentia_verticellata_1992_1063_01:0.003753308027,(Pereskiopsis_diguettii_HBG39329:0.00701197888,(Micro_pulchella_MCH95:0.004008207003,(Cyl_bigelovii_MAB18286:0.000984152024,Grusonia_aggeria_LCM5651:0.007028596683)87:0.001991808034)26:1.0000005e-06)93:0.003224018078)100:0.01241134694,(Maihueniopsis_atacamensis_FK329:0.009629288961,(Pterocactus_gonjianii_DBG:0.004522761956,(Tephrocactus_weberi_2012_0428:0.008724035044,(Austro_cylindrica_MAB19306_WA11:0.008535913378,Cumulopuntia_sphaerica_1993_0190_02_2__FK353_:0.005737139625)89:0.002984825232)82:0.00189916612)58:0.001981661162)96:0.003240916497)92:0.001585466033):0.009885488423);
