# Supplementary material for: Insights Into Chloroplast Genome Evolution Across Opuntioideae (Cactaceae) Reveals Robust Yet Sometimes Conflicting Phylogenetic Topologies
Source: Front Plant Sci. 2020 Jun 19;11:729. doi: 10.3389/fpls.2020.00729 (PMC7317007; doi:10.3389/fpls.2020.00729)
Supplement: Supplementary file 2 [file Data_Sheet_1.zip › cemA-petA.IntergenSPACER.tre]

(Pereskia_sacharosa_DBG2014:0.007735039607,(Consolea_rubescens_LCM3323:1.0000005e-06,((Miqueliopuntia_miquelii_FK1098:0.003776317376,((Opuntia_quimilo_Galaxy20:0.003775341785,Tunilla_erectoclada_2018_WA09:0.003776317671)6:1.0000005e-06,(Tacinga_palmadora_DBG1997_29:1.0000005e-06,(B_brasiliensis_MK_472_RJ:1.0000005e-06,Salmonopuntia_salmiana_MK_515:1.0000005e-06)19:1.0000005e-06)17:1.0000005e-06)5:1.0000005e-06)19:1.0000005e-06,(Tephrocactus_weberi_2012_0428:0.01149042228,((Pterocactus_gonjianii_DBG:0.003785303324,(Austro_cylindrica_MAB19306_WA11:1.0000005e-06,Cumulopuntia_sphaerica_1993_0190_02_2__FK353_:1.0000005e-06)96:0.007611281188)14:1.0000005e-06,((Maihueniopsis_atacamensis_FK329:0.003770337784,Quiabentia_verticellata_1992_1063_01:0.003770337784)19:1.0000005e-06,(Pereskiopsis_diguettii_HBG39329:1.0000005e-06,(Micro_pulchella_MCH95:0.007590808413,(Grusonia_aggeria_LCM5651:0.003779331396,Cyl_bigelovii_MAB18286:0.003773458363)26:1.0000005e-06)73:0.003773456772)76:0.003773530517)67:0.003784448269)9:1.0000005e-06)43:0.003785274539)46:0.003771230605):0.007735039607);
