# Supplementary material for: Insights Into Chloroplast Genome Evolution Across Opuntioideae (Cactaceae) Reveals Robust Yet Sometimes Conflicting Phylogenetic Topologies
Source: Front Plant Sci. 2020 Jun 19;11:729. doi: 10.3389/fpls.2020.00729 (PMC7317007; doi:10.3389/fpls.2020.00729)
Supplement: Supplementary file 2 [file Data_Sheet_1.zip › cemA.cds.tre]

(Pereskia_sacharosa_DBG2014:0.005180975341,((Cumulopuntia_sphaerica_1993_0190_02_2__FK353_:0.004347203561,Austro_cylindrica_MAB19306_WA11:0.004391166252)100:0.004425468421,(Maihueniopsis_atacamensis_FK329:0.001450249971,(Tephrocactus_weberi_2012_0428:0.001455832588,(Pterocactus_gonjianii_DBG:0.004383007966,(Quiabentia_verticellata_1992_1063_01:0.004354190909,((Pereskiopsis_diguettii_HBG39329:0.004364325062,(Micro_pulchella_MCH95:0.007336326988,(Cyl_bigelovii_MAB18286:1.0000005e-06,Grusonia_aggeria_LCM5651:1.0000005e-06)98:0.001446982857)95:0.001441387978)90:0.001453987487,(Opuntia_quimilo_Galaxy20:0.004390088622,((Tunilla_erectoclada_2018_WA09:0.001453023728,Salmonopuntia_salmiana_MK_515:0.00292377849)7:1.0000005e-06,(Miqueliopuntia_miquelii_FK1098:1.0000005e-06,(Consolea_rubescens_LCM3323:1.0000005e-06,(B_brasiliensis_MK_472_RJ:1.0000005e-06,Tacinga_palmadora_DBG1997_29:1.0000005e-06)10:1.0000005e-06)2:1.0000005e-06)10:1.0000005e-06)22:1.0000005e-06)93:0.002906992984)39:1.0000005e-06)89:0.00145029764)34:1.0000005e-06)18:1.0000005e-06)97:0.001415342681):0.005180975341);
