# Supplementary material for: Insights Into Chloroplast Genome Evolution Across Opuntioideae (Cactaceae) Reveals Robust Yet Sometimes Conflicting Phylogenetic Topologies
Source: Front Plant Sci. 2020 Jun 19;11:729. doi: 10.3389/fpls.2020.00729 (PMC7317007; doi:10.3389/fpls.2020.00729)
Supplement: Supplementary file 2 [file Data_Sheet_1.zip › clpP-trnG.IntergenSPACER.tre]

(Pereskia_sacharosa_DBG2014:0.2876411688,(Maihueniopsis_atacamensis_FK329:0.03219541502,((Quiabentia_verticellata_1992_1063_01:0.01972284278,Austro_cylindrica_MAB19306_WA11:1.0000005e-06)56:0.004910975317,((Cumulopuntia_sphaerica_1993_0190_02_2__FK353_:1.0000005e-06,Tephrocactus_weberi_2012_0428:1.0000005e-06)65:1.0000005e-06,((Consolea_rubescens_LCM3323:0.009824069069,Pterocactus_gonjianii_DBG:1.0000005e-06)77:0.01487130654,((Micro_pulchella_MCH95:0.004873464417,(Pereskiopsis_diguettii_HBG39329:0.004939656355,(Cyl_bigelovii_MAB18286:0.02502452832,Grusonia_aggeria_LCM5651:1.0000005e-06)74:0.009875518265)28:1.0000005e-06)13:1.0000005e-06,((Tacinga_palmadora_DBG1997_29:0.02824790514,B_brasiliensis_MK_472_RJ:0.06316106316)100:0.2026365982,(Salmonopuntia_salmiana_MK_515:0.009770285818,(Tunilla_erectoclada_2018_WA09:1.0000005e-06,(Opuntia_quimilo_Galaxy20:0.004923395026,Miqueliopuntia_miquelii_FK1098:1.0000005e-06)39:0.004919233511)9:1.0000005e-06)46:0.0048857163)34:0.004856898272)33:0.009795128084)16:1.0000005e-06)13:1.0000005e-06)45:0.003252435312):0.2876411688);
