# Supplementary material for: Insights Into Chloroplast Genome Evolution Across Opuntioideae (Cactaceae) Reveals Robust Yet Sometimes Conflicting Phylogenetic Topologies
Source: Front Plant Sci. 2020 Jun 19;11:729. doi: 10.3389/fpls.2020.00729 (PMC7317007; doi:10.3389/fpls.2020.00729)
Supplement: Supplementary file 2 [file Data_Sheet_1.zip › clpP.cds.tre]

(Pereskia_sacharosa_DBG2014:0.3209578544,((Quiabentia_verticellata_1992_1063_01:0.0215469745,(Pereskiopsis_diguettii_HBG39329:1.0000005e-06,(Micro_pulchella_MCH95:0.01657496486,(Grusonia_aggeria_LCM5651:0.02541139189,Cyl_bigelovii_MAB18286:0.02278856173)93:0.03254148666)77:0.02049991135)68:0.01610780912)76:0.03395660206,(((Pterocactus_gonjianii_DBG:0.04915339039,Maihueniopsis_atacamensis_FK329:0.0484846308)53:1.0000005e-06,(Tephrocactus_weberi_2012_0428:0.02456736095,(Austro_cylindrica_MAB19306_WA11:0.02973678785,Cumulopuntia_sphaerica_1993_0190_02_2__FK353_:0.03603491806)79:0.02480705219)57:0.01682546613)34:0.01429215535,((Tacinga_palmadora_DBG1997_29:0.007465703341,(Consolea_rubescens_LCM3323:0.02955375475,B_brasiliensis_MK_472_RJ:0.01031949792)31:0.005657624802)23:0.002009554815,(Opuntia_quimilo_Galaxy20:0.0176817282,(Miqueliopuntia_miquelii_FK1098:0.002973222848,(Salmonopuntia_salmiana_MK_515:1.0000005e-06,Tunilla_erectoclada_2018_WA09:0.008949643621)42:1.0000005e-06)91:0.01495307446)75:0.006810176956)67:0.01546383518)35:0.03150775404):0.3209578544);
