# Supplementary material for: Insights Into Chloroplast Genome Evolution Across Opuntioideae (Cactaceae) Reveals Robust Yet Sometimes Conflicting Phylogenetic Topologies
Source: Front Plant Sci. 2020 Jun 19;11:729. doi: 10.3389/fpls.2020.00729 (PMC7317007; doi:10.3389/fpls.2020.00729)
Supplement: Supplementary file 2 [file Data_Sheet_1.zip › infA.cds.tre]

(Pereskia_sacharosa_DBG2014:0.08531792689,((Tacinga_palmadora_DBG1997_29:0.003959984704,(Salmonopuntia_salmiana_MK_515:0.003931072657,((Miqueliopuntia_miquelii_FK1098:1.0000005e-06,B_brasiliensis_MK_472_RJ:1.0000005e-06)33:1.0000005e-06,(Opuntia_quimilo_Galaxy20:0.004030378078,(Consolea_rubescens_LCM3323:0.02014298449,Tunilla_erectoclada_2018_WA09:1.0000005e-06)48:0.003926705488)3:1.0000005e-06)2:1.0000005e-06)9:1.0000005e-06)68:0.01601496519,((Micro_pulchella_MCH95:0.05120518628,(Quiabentia_verticellata_1992_1063_01:0.01565695948,(Pereskiopsis_diguettii_HBG39329:0.007679362983,(Cyl_bigelovii_MAB18286:0.007508928452,Grusonia_aggeria_LCM5651:0.01207525289)86:0.01612003668)46:1.0000005e-06)27:1.0000005e-06)70:0.01205548033,(Tephrocactus_weberi_2012_0428:0.0171270917,((Cumulopuntia_sphaerica_1993_0190_02_2__FK353_:0.01308518491,Austro_cylindrica_MAB19306_WA11:0.002654048934)100:0.03844929596,(Maihueniopsis_atacamensis_FK329:0.04712898612,Pterocactus_gonjianii_DBG:0.03226871671)56:0.007016802692)29:0.004550757428)66:0.01300061269)36:1.0000005e-06):0.08531792689);
