# Supplementary material for: Insights Into Chloroplast Genome Evolution Across Opuntioideae (Cactaceae) Reveals Robust Yet Sometimes Conflicting Phylogenetic Topologies
Source: Front Plant Sci. 2020 Jun 19;11:729. doi: 10.3389/fpls.2020.00729 (PMC7317007; doi:10.3389/fpls.2020.00729)
Supplement: Supplementary file 2 [file Data_Sheet_1.zip › matK.cds.tre]

(Pereskia_sacharosa_DBG2014:0.008075957754,((Quiabentia_verticellata_1992_1063_01:0.005301332326,((Pereskiopsis_diguettii_HBG39329:0.002654953235,Micro_pulchella_MCH95:0.003969920067)68:0.0006544779379,(Cyl_bigelovii_MAB18286:0.006605932481,Grusonia_aggeria_LCM5651:0.003288235401)91:0.0006986468377)98:0.001313612284)91:0.002638063711,((Pterocactus_gonjianii_DBG:0.004601357573,(Tephrocactus_weberi_2012_0428:0.002610700389,(Maihueniopsis_atacamensis_FK329:0.00591926234,(Austro_cylindrica_MAB19306_WA11:0.005250583864,Cumulopuntia_sphaerica_1993_0190_02_2__FK353_:0.004591203412)98:0.003936539171)43:1.0000005e-06)34:1.0000005e-06)47:0.0006511062605,(Consolea_rubescens_LCM3323:0.00328666412,(Opuntia_quimilo_Galaxy20:0.001953079741,(Salmonopuntia_salmiana_MK_515:0.002610176793,((B_brasiliensis_MK_472_RJ:0.0006520134234,Tacinga_palmadora_DBG1997_29:0.00130336126)72:0.001300955842,(Miqueliopuntia_miquelii_FK1098:0.0006492716207,Tunilla_erectoclada_2018_WA09:0.003921840947)36:1.0000005e-06)53:0.0006492618557)17:1.0000005e-06)72:0.000630081162)99:0.003290360207)64:1.0000005e-06):0.008075957754);
