# Supplementary material for: Insights Into Chloroplast Genome Evolution Across Opuntioideae (Cactaceae) Reveals Robust Yet Sometimes Conflicting Phylogenetic Topologies
Source: Front Plant Sci. 2020 Jun 19;11:729. doi: 10.3389/fpls.2020.00729 (PMC7317007; doi:10.3389/fpls.2020.00729)
Supplement: Supplementary file 2 [file Data_Sheet_1.zip › ndhA.cds.tre]

(Pereskia_sacharosa_DBG2014:0.004369500969,((Tephrocactus_weberi_2012_0428:0.03296976262,Micro_pulchella_MCH95:0.0005034932307)100:0.0177106624,(Maihueniopsis_atacamensis_FK329:0.02505269516,((Pterocactus_gonjianii_DBG:0.03098986338,((Quiabentia_verticellata_1992_1063_01:0.00244926591,(Austro_cylindrica_MAB19306_WA11:0.0006118422598,Cumulopuntia_sphaerica_1993_0190_02_2__FK353_:0.003096486254)77:0.0006299000139)45:0.0006149460599,(Pereskiopsis_diguettii_HBG39329:0.002476681959,(Cyl_bigelovii_MAB18286:0.003694505976,Grusonia_aggeria_LCM5651:0.001226218021)97:0.00184996591)96:0.001832642355)38:1.0000005e-06)53:0.001146793649,(Opuntia_quimilo_Galaxy20:0.002464676832,(Miqueliopuntia_miquelii_FK1098:1.0000005e-06,(Tunilla_erectoclada_2018_WA09:1.0000005e-06,((Salmonopuntia_salmiana_MK_515:0.005574352265,B_brasiliensis_MK_472_RJ:0.0006148344683)25:1.0000005e-06,(Consolea_rubescens_LCM3323:1.0000005e-06,Tacinga_palmadora_DBG1997_29:0.0006155754681)35:1.0000005e-06)15:1.0000005e-06)1:1.0000005e-06)27:1.0000005e-06)74:0.0007336219783)54:0.002025814654)91:0.002412754234):0.004369500969);
