# Supplementary material for: Insights Into Chloroplast Genome Evolution Across Opuntioideae (Cactaceae) Reveals Robust Yet Sometimes Conflicting Phylogenetic Topologies
Source: Front Plant Sci. 2020 Jun 19;11:729. doi: 10.3389/fpls.2020.00729 (PMC7317007; doi:10.3389/fpls.2020.00729)
Supplement: Supplementary file 2 [file Data_Sheet_1.zip › ndhB-trnL.IntergenSPACER.tre]

(Pereskia_sacharosa_DBG2014:0.02050695982,(Austro_cylindrica_MAB19306_WA11:0.01371916726,((Tunilla_erectoclada_2018_WA09:0.003889931755,(B_brasiliensis_MK_472_RJ:1.0000005e-06,(Tacinga_palmadora_DBG1997_29:0.003888551248,(Opuntia_quimilo_Galaxy20:0.005870965982,(Tephrocactus_weberi_2012_0428:0.04385173303,(Maihueniopsis_atacamensis_FK329:0.001823751075,Cumulopuntia_sphaerica_1993_0190_02_2__FK353_:0.0326542579)100:0.02130175796)75:0.009797195415)20:1.0000005e-06)1:1.0000005e-06)0:1.0000005e-06)3:1.0000005e-06,(Micro_pulchella_MCH95:1.0000005e-06,(Consolea_rubescens_LCM3323:1.0000005e-06,(Miqueliopuntia_miquelii_FK1098:1.0000005e-06,(Cyl_bigelovii_MAB18286:1.0000005e-06,(Pereskiopsis_diguettii_HBG39329:1.0000005e-06,(Grusonia_aggeria_LCM5651:1.0000005e-06,(Quiabentia_verticellata_1992_1063_01:0.001928769293,(Salmonopuntia_salmiana_MK_515:1.0000005e-06,Pterocactus_gonjianii_DBG:0.1838435562)62:0.001947077853)11:1.0000005e-06)4:1.0000005e-06)0:1.0000005e-06)0:1.0000005e-06)0:1.0000005e-06)0:1.0000005e-06)2:1.0000005e-06)11:1.0000005e-06):0.02050695982);
