# Supplementary material for: Insights Into Chloroplast Genome Evolution Across Opuntioideae (Cactaceae) Reveals Robust Yet Sometimes Conflicting Phylogenetic Topologies
Source: Front Plant Sci. 2020 Jun 19;11:729. doi: 10.3389/fpls.2020.00729 (PMC7317007; doi:10.3389/fpls.2020.00729)
Supplement: Supplementary file 2 [file Data_Sheet_1.zip › ndhB.cds.tre]

(Pereskia_sacharosa_DBG2014:0.002143788259,((Maihueniopsis_atacamensis_FK329:0.01566225083,(Cumulopuntia_sphaerica_1993_0190_02_2__FK353_:0.00827820078,Tephrocactus_weberi_2012_0428:0.0184962758)100:0.01962596504)100:0.009691400897,(Consolea_rubescens_LCM3323:0.0004609967817,((Tunilla_erectoclada_2018_WA09:0.002311099848,(Cyl_bigelovii_MAB18286:1.0000005e-06,Grusonia_aggeria_LCM5651:1.0000005e-06)90:0.0004607452911)3:1.0000005e-06,((Pereskiopsis_diguettii_HBG39329:1.0000005e-06,Miqueliopuntia_miquelii_FK1098:1.0000005e-06)12:1.0000005e-06,((Quiabentia_verticellata_1992_1063_01:0.001847968637,(B_brasiliensis_MK_472_RJ:1.0000005e-06,Tacinga_palmadora_DBG1997_29:0.0004612906346)87:0.0004607456381)9:1.0000005e-06,((Salmonopuntia_salmiana_MK_515:0.001384061415,Opuntia_quimilo_Galaxy20:0.001847602056)1:1.0000005e-06,(Austro_cylindrica_MAB19306_WA11:0.003705972902,(Micro_pulchella_MCH95:0.04077319324,Pterocactus_gonjianii_DBG:0.01278781356)67:0.00294994429)41:1.0000005e-06)9:1.0000005e-06)0:1.0000005e-06)0:1.0000005e-06)3:1.0000005e-06)97:0.00129266549):0.002143788259);
