# Supplementary material for: Insights Into Chloroplast Genome Evolution Across Opuntioideae (Cactaceae) Reveals Robust Yet Sometimes Conflicting Phylogenetic Topologies
Source: Front Plant Sci. 2020 Jun 19;11:729. doi: 10.3389/fpls.2020.00729 (PMC7317007; doi:10.3389/fpls.2020.00729)
Supplement: Supplementary file 2 [file Data_Sheet_1.zip › ndhC-rbcL.IntergenSPACER.tre]

(Pereskia_sacharosa_DBG2014:0.004436744129,((Consolea_rubescens_LCM3323:1.0000005e-06,(Opuntia_quimilo_Galaxy20:0.005644363992,((Tacinga_palmadora_DBG1997_29:1.0000005e-06,B_brasiliensis_MK_472_RJ:1.0000005e-06)82:1.0000005e-06,(Tunilla_erectoclada_2018_WA09:0.002801773493,(Miqueliopuntia_miquelii_FK1098:1.0000005e-06,Salmonopuntia_salmiana_MK_515:0.001401648323)57:1.0000005e-06)73:0.001399054911)11:1.0000005e-06)46:0.001400215896)87:0.002799853882,((Maihueniopsis_atacamensis_FK329:0.007067381232,(Pterocactus_gonjianii_DBG:0.005687254333,(Tephrocactus_weberi_2012_0428:0.007062370317,(Cumulopuntia_sphaerica_1993_0190_02_2__FK353_:0.008567269542,Austro_cylindrica_MAB19306_WA11:0.009959959293)95:0.002805373318)70:0.001406015432)32:0.001402961855)10:1.0000005e-06,(Quiabentia_verticellata_1992_1063_01:0.007159457462,((Grusonia_aggeria_LCM5651:0.007151521147,Cyl_bigelovii_MAB18286:0.005716825427)45:0.001415388296,(Pereskiopsis_diguettii_HBG39329:0.007169188989,Micro_pulchella_MCH95:0.06687047124)3:1.0000005e-06)57:0.001578014542)58:1.0000005e-06)91:0.002826756263):0.004436744129);
