# Supplementary material for: Insights Into Chloroplast Genome Evolution Across Opuntioideae (Cactaceae) Reveals Robust Yet Sometimes Conflicting Phylogenetic Topologies
Source: Front Plant Sci. 2020 Jun 19;11:729. doi: 10.3389/fpls.2020.00729 (PMC7317007; doi:10.3389/fpls.2020.00729)
Supplement: Supplementary file 2 [file Data_Sheet_1.zip › ndhC.cds.tre]

(Pereskia_sacharosa_DBG2014:5.0000025e-07,(Austro_cylindrica_MAB19306_WA11:1.0000005e-06,((Quiabentia_verticellata_1992_1063_01:0.01804741365,(Micro_pulchella_MCH95:1.0000005e-06,(Pereskiopsis_diguettii_HBG39329:0.005946954477,(Grusonia_aggeria_LCM5651:1.0000005e-06,Cyl_bigelovii_MAB18286:0.005897200364)64:0.002962086568)19:1.0000005e-06)78:0.002995077546)56:0.00295925985,(Pterocactus_gonjianii_DBG:0.005964378859,(Tephrocactus_weberi_2012_0428:0.0502841882,((Cumulopuntia_sphaerica_1993_0190_02_2__FK353_:0.1135186707,Maihueniopsis_atacamensis_FK329:0.01238909708)64:0.002417901686,(Opuntia_quimilo_Galaxy20:1.0000005e-06,(B_brasiliensis_MK_472_RJ:1.0000005e-06,(Tacinga_palmadora_DBG1997_29:1.0000005e-06,((Miqueliopuntia_miquelii_FK1098:1.0000005e-06,Salmonopuntia_salmiana_MK_515:1.0000005e-06)29:1.0000005e-06,(Tunilla_erectoclada_2018_WA09:1.0000005e-06,Consolea_rubescens_LCM3323:1.0000005e-06)21:1.0000005e-06)40:0.002961494389)23:0.002945516261)3:0.002948128792)48:0.002954894282)1:1.0000005e-06)9:0.002956651806)5:1.0000005e-06)33:1.0000005e-06):5.0000025e-07);
