# Supplementary material for: Insights Into Chloroplast Genome Evolution Across Opuntioideae (Cactaceae) Reveals Robust Yet Sometimes Conflicting Phylogenetic Topologies
Source: Front Plant Sci. 2020 Jun 19;11:729. doi: 10.3389/fpls.2020.00729 (PMC7317007; doi:10.3389/fpls.2020.00729)
Supplement: Supplementary file 2 [file Data_Sheet_1.zip › ndhD-ccsA.IntergenSPACER.tre]

(Pereskia_sacharosa_DBG2014:0.01491221837,((Micro_pulchella_MCH95:0.01940477779,(Opuntia_quimilo_Galaxy20:0.01881345036,(Miqueliopuntia_miquelii_FK1098:1.0000005e-06,(Consolea_rubescens_LCM3323:0.01404110826,(Salmonopuntia_salmiana_MK_515:0.009272911743,(Tunilla_erectoclada_2018_WA09:0.009330555832,(B_brasiliensis_MK_472_RJ:1.0000005e-06,Tacinga_palmadora_DBG1997_29:1.0000005e-06)88:0.004684852906)53:1.0000005e-06)55:0.00926118727)15:1.0000005e-06)32:1.0000005e-06)85:0.01443475035)98:0.02564107943,(Cumulopuntia_sphaerica_1993_0190_02_2__FK353_:0.02399001347,((Tephrocactus_weberi_2012_0428:0.01413313367,Quiabentia_verticellata_1992_1063_01:0.009400501838)48:1.0000005e-06,((Maihueniopsis_atacamensis_FK329:0.009477078023,(Grusonia_aggeria_LCM5651:0.004780496057,Cyl_bigelovii_MAB18286:0.004882251498)74:0.004732798804)24:1.0000005e-06,(Austro_cylindrica_MAB19306_WA11:0.009455184596,(Pereskiopsis_diguettii_HBG39329:0.009723202625,Pterocactus_gonjianii_DBG:0.08322229455)61:0.004556855279)6:1.0000005e-06)2:1.0000005e-06)15:1.0000005e-06)58:0.004317738323):0.01491221837);
