# Supplementary material for: Insights Into Chloroplast Genome Evolution Across Opuntioideae (Cactaceae) Reveals Robust Yet Sometimes Conflicting Phylogenetic Topologies
Source: Front Plant Sci. 2020 Jun 19;11:729. doi: 10.3389/fpls.2020.00729 (PMC7317007; doi:10.3389/fpls.2020.00729)
Supplement: Supplementary file 2 [file Data_Sheet_1.zip › ndhD-ndhI.IntergenSPACER.tre]

(Pereskia_sacharosa_DBG2014:0.006379809156,((Maihueniopsis_atacamensis_FK329:0.3689824187,Pterocactus_gonjianii_DBG:0.1112400769)32:1.0000005e-06,((Pereskiopsis_diguettii_HBG39329:0.0167613946,Micro_pulchella_MCH95:0.1930157928)30:1.0000005e-06,(((Cyl_bigelovii_MAB18286:1.0000005e-06,Grusonia_aggeria_LCM5651:1.0000005e-06)91:0.00411172262,(Cumulopuntia_sphaerica_1993_0190_02_2__FK353_:1.0000005e-06,Austro_cylindrica_MAB19306_WA11:1.0000005e-06)99:0.004186629202)21:1.0000005e-06,(Quiabentia_verticellata_1992_1063_01:1.0000005e-06,(B_brasiliensis_MK_472_RJ:1.0000005e-06,(Consolea_rubescens_LCM3323:1.0000005e-06,(Opuntia_quimilo_Galaxy20:1.0000005e-06,(Tunilla_erectoclada_2018_WA09:1.0000005e-06,((Miqueliopuntia_miquelii_FK1098:1.0000005e-06,Tacinga_palmadora_DBG1997_29:1.0000005e-06)9:1.0000005e-06,(Salmonopuntia_salmiana_MK_515:1.0000005e-06,Tephrocactus_weberi_2012_0428:1.0000005e-06)3:1.0000005e-06)0:1.0000005e-06)0:1.0000005e-06)1:1.0000005e-06)4:1.0000005e-06)20:1.0000005e-06)40:1.0000005e-06)24:1.0000005e-06)49:0.004255584354):0.006379809156);
