# Supplementary material for: Insights Into Chloroplast Genome Evolution Across Opuntioideae (Cactaceae) Reveals Robust Yet Sometimes Conflicting Phylogenetic Topologies
Source: Front Plant Sci. 2020 Jun 19;11:729. doi: 10.3389/fpls.2020.00729 (PMC7317007; doi:10.3389/fpls.2020.00729)
Supplement: Supplementary file 2 [file Data_Sheet_1.zip › ndhD.cds.tre]

(Pereskia_sacharosa_DBG2014:0.004672896608,((Quiabentia_verticellata_1992_1063_01:0.004762722518,(Pereskiopsis_diguettii_HBG39329:0.002838090239,(Micro_pulchella_MCH95:0.01009202404,(Cyl_bigelovii_MAB18286:0.002836405806,Grusonia_aggeria_LCM5651:0.004302317559)95:0.002125550668)73:1.0000005e-06)79:0.001016136806)100:0.003505807484,((Maihueniopsis_atacamensis_FK329:0.01245058153,(Pterocactus_gonjianii_DBG:0.08376930681,(Tephrocactus_weberi_2012_0428:0.008093451031,(Austro_cylindrica_MAB19306_WA11:0.003503688699,Cumulopuntia_sphaerica_1993_0190_02_2__FK353_:0.009380535306)100:0.007159312259)69:0.0009683081647)60:0.001111167605)84:0.001966928055,(Consolea_rubescens_LCM3323:0.005030270867,((Miqueliopuntia_miquelii_FK1098:0.0007022912512,(Tunilla_erectoclada_2018_WA09:0.001415834984,Salmonopuntia_salmiana_MK_515:0.002828252787)79:0.0006973445382)59:1.0000005e-06,(Opuntia_quimilo_Galaxy20:0.004246510565,(Tacinga_palmadora_DBG1997_29:0.0007015197348,B_brasiliensis_MK_472_RJ:0.001408162971)86:0.001410520092)71:0.001407524467)82:0.001360921244)100:0.007918426642)79:0.0006260047561):0.004672896608);
