# Supplementary material for: Insights Into Chloroplast Genome Evolution Across Opuntioideae (Cactaceae) Reveals Robust Yet Sometimes Conflicting Phylogenetic Topologies
Source: Front Plant Sci. 2020 Jun 19;11:729. doi: 10.3389/fpls.2020.00729 (PMC7317007; doi:10.3389/fpls.2020.00729)
Supplement: Supplementary file 2 [file Data_Sheet_1.zip › ndhE-psaC.IntergenSPACER.tre]

(Pereskia_sacharosa_DBG2014:0.009540955698,((Opuntia_quimilo_Galaxy20:0.01594161402,((Tacinga_palmadora_DBG1997_29:1.0000005e-06,B_brasiliensis_MK_472_RJ:1.0000005e-06)95:0.003101731955,(Consolea_rubescens_LCM3323:0.01929090809,(Miqueliopuntia_miquelii_FK1098:1.0000005e-06,(Salmonopuntia_salmiana_MK_515:0.003116378331,Tunilla_erectoclada_2018_WA09:0.006336780343)82:0.003162110934)99:0.009522115044)76:1.0000005e-06)82:1.0000005e-06)94:0.01596573324,(Maihueniopsis_atacamensis_FK329:0.05558874245,((Pterocactus_gonjianii_DBG:0.01273059851,(Tephrocactus_weberi_2012_0428:0.01608310342,(Austro_cylindrica_MAB19306_WA11:0.01611276442,Cumulopuntia_sphaerica_1993_0190_02_2__FK353_:0.01987295595)92:0.01286268138)60:1.0000005e-06)77:0.003151635921,(Quiabentia_verticellata_1992_1063_01:1.0000005e-06,(Micro_pulchella_MCH95:0.02287940171,(Cyl_bigelovii_MAB18286:0.003152333608,(Grusonia_aggeria_LCM5651:0.006317493514,Pereskiopsis_diguettii_HBG39329:0.003151491333)17:1.0000005e-06)43:1.0000005e-06)75:0.003141719737)88:0.003126738997)49:1.0000005e-06)68:0.006146479801):0.009540955698);
