# Supplementary material for: Insights Into Chloroplast Genome Evolution Across Opuntioideae (Cactaceae) Reveals Robust Yet Sometimes Conflicting Phylogenetic Topologies
Source: Front Plant Sci. 2020 Jun 19;11:729. doi: 10.3389/fpls.2020.00729 (PMC7317007; doi:10.3389/fpls.2020.00729)
Supplement: Supplementary file 2 [file Data_Sheet_1.zip › ndhE.cds.tre]

(Pereskia_sacharosa_DBG2014:0.007807144675,((Quiabentia_verticellata_1992_1063_01:1.0000005e-06,(Micro_pulchella_MCH95:0.009322534816,(Cyl_bigelovii_MAB18286:0.009296455004,(Grusonia_aggeria_LCM5651:0.00308281152,Pereskiopsis_diguettii_HBG39329:0.003080901668)55:1.0000005e-06)75:0.003082808209)41:1.0000005e-06)90:0.006207954716,(((Cumulopuntia_sphaerica_1993_0190_02_2__FK353_:0.009432904558,Austro_cylindrica_MAB19306_WA11:0.006269736596)59:0.003048341797,(Maihueniopsis_atacamensis_FK329:0.01572380828,(Pterocactus_gonjianii_DBG:0.3381561899,Tephrocactus_weberi_2012_0428:1.0000005e-06)42:0.003093826445)23:1.0000005e-06)68:0.003093811077,((Tunilla_erectoclada_2018_WA09:0.00620120402,(Miqueliopuntia_miquelii_FK1098:1.0000005e-06,Salmonopuntia_salmiana_MK_515:1.0000005e-06)76:1.0000005e-06)73:0.003093656652,(Consolea_rubescens_LCM3323:1.0000005e-06,(Tacinga_palmadora_DBG1997_29:0.003085190695,(B_brasiliensis_MK_472_RJ:0.006175335322,Opuntia_quimilo_Galaxy20:0.009292791177)19:1.0000005e-06)96:0.009298258941)62:0.003091986868)37:1.0000005e-06)64:0.003090169475):0.007807144675);
