# Supplementary material for: Insights Into Chloroplast Genome Evolution Across Opuntioideae (Cactaceae) Reveals Robust Yet Sometimes Conflicting Phylogenetic Topologies
Source: Front Plant Sci. 2020 Jun 19;11:729. doi: 10.3389/fpls.2020.00729 (PMC7317007; doi:10.3389/fpls.2020.00729)
Supplement: Supplementary file 2 [file Data_Sheet_1.zip › ndhF-trnN.IntergenSPACER.tre]

(Pereskia_sacharosa_DBG2014:0.02350278118,(Cumulopuntia_sphaerica_1993_0190_02_2__FK353_:0.03927988209,(Maihueniopsis_atacamensis_FK329:0.0793753537,(Pterocactus_gonjianii_DBG:0.02058273511,(Austro_cylindrica_MAB19306_WA11:1.0000005e-06,((Quiabentia_verticellata_1992_1063_01:0.008542026601,(Micro_pulchella_MCH95:0.01778051241,(Cyl_bigelovii_MAB18286:1.0000005e-06,Grusonia_aggeria_LCM5651:0.01692170116)61:0.002795945551)57:0.002810822639)47:0.002769367168,(Pereskiopsis_diguettii_HBG39329:0.002806647832,(Tunilla_erectoclada_2018_WA09:1.0000005e-06,(Salmonopuntia_salmiana_MK_515:1.0000005e-06,((B_brasiliensis_MK_472_RJ:0.002800660454,(Miqueliopuntia_miquelii_FK1098:1.0000005e-06,Consolea_rubescens_LCM3323:1.0000005e-06)26:1.0000005e-06)47:1.0000005e-06,(Tacinga_palmadora_DBG1997_29:0.002793626054,(Tephrocactus_weberi_2012_0428:0.005678835823,Opuntia_quimilo_Galaxy20:0.002790152291)20:1.0000005e-06)3:1.0000005e-06)7:1.0000005e-06)29:1.0000005e-06)50:0.002731080178)51:5.456397058e-05)33:1.0000005e-06)37:1.0000005e-06)39:1.0000005e-06)56:0.002362775023):0.02350278118);
