# Supplementary material for: Insights Into Chloroplast Genome Evolution Across Opuntioideae (Cactaceae) Reveals Robust Yet Sometimes Conflicting Phylogenetic Topologies
Source: Front Plant Sci. 2020 Jun 19;11:729. doi: 10.3389/fpls.2020.00729 (PMC7317007; doi:10.3389/fpls.2020.00729)
Supplement: Supplementary file 2 [file Data_Sheet_1.zip › ndhF.cds.tre]

(Pereskia_sacharosa_DBG2014:0.004691928083,((Pterocactus_gonjianii_DBG:0.04392564767,Maihueniopsis_atacamensis_FK329:0.003625129255)63:0.001052985084,((Consolea_rubescens_LCM3323:0.001164041898,(B_brasiliensis_MK_472_RJ:1.0000005e-06,(Miqueliopuntia_miquelii_FK1098:1.0000005e-06,(Opuntia_quimilo_Galaxy20:1.0000005e-06,(Tacinga_palmadora_DBG1997_29:1.0000005e-06,(Tunilla_erectoclada_2018_WA09:1.0000005e-06,Salmonopuntia_salmiana_MK_515:1.0000005e-06)19:1.0000005e-06)0:1.0000005e-06)6:1.0000005e-06)11:1.0000005e-06)76:1.0000005e-06)67:0.0005819959558,((Tephrocactus_weberi_2012_0428:0.003504121293,(Austro_cylindrica_MAB19306_WA11:0.001901345224,Cumulopuntia_sphaerica_1993_0190_02_2__FK353_:0.1093519778)61:0.0004308931419)45:0.0005825063297,(Quiabentia_verticellata_1992_1063_01:0.001745537785,(Pereskiopsis_diguettii_HBG39329:0.007623691215,(Micro_pulchella_MCH95:0.04614767815,(Cyl_bigelovii_MAB18286:0.001767607937,Grusonia_aggeria_LCM5651:0.004072009914)73:0.001286895508)80:0.001654237809)38:0.0005824783188)32:0.0005824743092)20:1.0000005e-06)23:1.0000005e-06):0.004691928083);
