# Supplementary material for: Insights Into Chloroplast Genome Evolution Across Opuntioideae (Cactaceae) Reveals Robust Yet Sometimes Conflicting Phylogenetic Topologies
Source: Front Plant Sci. 2020 Jun 19;11:729. doi: 10.3389/fpls.2020.00729 (PMC7317007; doi:10.3389/fpls.2020.00729)
Supplement: Supplementary file 2 [file Data_Sheet_1.zip › ndhG.cds.tre]

(Pereskia_sacharosa_DBG2014:0.001296930743,(Pterocactus_gonjianii_DBG:0.09908722088,(Quiabentia_verticellata_1992_1063_01:0.002574343865,(((Austro_cylindrica_MAB19306_WA11:1.0000005e-06,Cumulopuntia_sphaerica_1993_0190_02_2__FK353_:0.007846442854)69:0.002589481186,(Cyl_bigelovii_MAB18286:0.005167988902,(Grusonia_aggeria_LCM5651:1.0000005e-06,(Micro_pulchella_MCH95:0.005164069236,(Maihueniopsis_atacamensis_FK329:0.02993276629,Pereskiopsis_diguettii_HBG39329:1.0000005e-06)34:0.002562312937)5:1.0000005e-06)20:0.002572863929)3:1.0000005e-06)1:1.0000005e-06,(Tephrocactus_weberi_2012_0428:1.0000005e-06,((Tunilla_erectoclada_2018_WA09:1.0000005e-06,Miqueliopuntia_miquelii_FK1098:1.0000005e-06)11:1.0000005e-06,(Salmonopuntia_salmiana_MK_515:1.0000005e-06,((B_brasiliensis_MK_472_RJ:1.0000005e-06,Consolea_rubescens_LCM3323:1.0000005e-06)7:1.0000005e-06,(Tacinga_palmadora_DBG1997_29:1.0000005e-06,Opuntia_quimilo_Galaxy20:1.0000005e-06)10:1.0000005e-06)1:1.0000005e-06)2:1.0000005e-06)6:1.0000005e-06)15:1.0000005e-06)7:1.0000005e-06)64:0.002589744958):0.001296930743);
