# Supplementary material for: Insights Into Chloroplast Genome Evolution Across Opuntioideae (Cactaceae) Reveals Robust Yet Sometimes Conflicting Phylogenetic Topologies
Source: Front Plant Sci. 2020 Jun 19;11:729. doi: 10.3389/fpls.2020.00729 (PMC7317007; doi:10.3389/fpls.2020.00729)
Supplement: Supplementary file 2 [file Data_Sheet_1.zip › ndhH.cds.tre]

(Pereskia_sacharosa_DBG2014:0.0004998694194,(Micro_pulchella_MCH95:0.03596210025,((Maihueniopsis_atacamensis_FK329:0.04685404887,Tephrocactus_weberi_2012_0428:0.03717603604)100:0.02909801632,((Cyl_bigelovii_MAB18286:0.00255596665,(Grusonia_aggeria_LCM5651:0.002554174485,(Austro_cylindrica_MAB19306_WA11:0.0008486589527,(Pterocactus_gonjianii_DBG:0.007720898812,Cumulopuntia_sphaerica_1993_0190_02_2__FK353_:0.000848858083)9:1.0000005e-06)17:0.0008497750362)9:1.0000005e-06)19:0.0008506367455,((Pereskiopsis_diguettii_HBG39329:0.002558212764,Quiabentia_verticellata_1992_1063_01:0.001702305053)11:1.0000005e-06,(Consolea_rubescens_LCM3323:0.0008524527416,((Opuntia_quimilo_Galaxy20:1.0000005e-06,(B_brasiliensis_MK_472_RJ:1.0000005e-06,Tacinga_palmadora_DBG1997_29:0.0008499417934)44:0.0008495050201)50:0.0008493836969,(Tunilla_erectoclada_2018_WA09:1.0000005e-06,(Miqueliopuntia_miquelii_FK1098:1.0000005e-06,Salmonopuntia_salmiana_MK_515:1.0000005e-06)34:1.0000005e-06)62:1.0000005e-06)47:0.000849615118)73:0.0008515099139)16:1.0000005e-06)61:0.00159830142)100:0.005126180225):0.0004998694194);
