# Supplementary material for: Insights Into Chloroplast Genome Evolution Across Opuntioideae (Cactaceae) Reveals Robust Yet Sometimes Conflicting Phylogenetic Topologies
Source: Front Plant Sci. 2020 Jun 19;11:729. doi: 10.3389/fpls.2020.00729 (PMC7317007; doi:10.3389/fpls.2020.00729)
Supplement: Supplementary file 2 [file Data_Sheet_1.zip › ndhJ-ndhK.IntergenSPACER.tre]

(Pereskia_sacharosa_DBG2014:0.01089063432,(Micro_pulchella_MCH95:0.01661046921,(Consolea_rubescens_LCM3323:1.0000005e-06,(Maihueniopsis_atacamensis_FK329:0.007153579442,(Cumulopuntia_sphaerica_1993_0190_02_2__FK353_:0.02977890927,((Austro_cylindrica_MAB19306_WA11:1.0000005e-06,((Cyl_bigelovii_MAB18286:1.0000005e-06,Grusonia_aggeria_LCM5651:0.01092068228)99:0.03308418252,(Tephrocactus_weberi_2012_0428:1.0000005e-06,(Pereskiopsis_diguettii_HBG39329:0.007263633707,Pterocactus_gonjianii_DBG:0.007874184441)30:1.0000005e-06)27:1.0000005e-06)17:1.0000005e-06)1:1.0000005e-06,(Quiabentia_verticellata_1992_1063_01:0.02211577704,(Salmonopuntia_salmiana_MK_515:0.007158877362,((Tunilla_erectoclada_2018_WA09:1.0000005e-06,Miqueliopuntia_miquelii_FK1098:1.0000005e-06)52:1.0000005e-06,(Opuntia_quimilo_Galaxy20:1.0000005e-06,(Tacinga_palmadora_DBG1997_29:1.0000005e-06,B_brasiliensis_MK_472_RJ:1.0000005e-06)95:0.007292929181)42:0.007192931741)2:1.0000005e-06)26:0.007108789501)0:1.0000005e-06)11:1.0000005e-06)81:0.007162474193)62:1.0000005e-06)33:1.0000005e-06):0.01089063432);
