# Supplementary material for: Insights Into Chloroplast Genome Evolution Across Opuntioideae (Cactaceae) Reveals Robust Yet Sometimes Conflicting Phylogenetic Topologies
Source: Front Plant Sci. 2020 Jun 19;11:729. doi: 10.3389/fpls.2020.00729 (PMC7317007; doi:10.3389/fpls.2020.00729)
Supplement: Supplementary file 2 [file Data_Sheet_1.zip › ndhJ.cds.tre]

(Pereskia_sacharosa_DBG2014:0.006182854512,(Cumulopuntia_sphaerica_1993_0190_02_2__FK353_:0.2358739999,(Tephrocactus_weberi_2012_0428:1.0000005e-06,(Tunilla_erectoclada_2018_WA09:0.003038461962,(((Opuntia_quimilo_Galaxy20:1.0000005e-06,Tacinga_palmadora_DBG1997_29:1.0000005e-06)8:1.0000005e-06,(Austro_cylindrica_MAB19306_WA11:1.0000005e-06,(Consolea_rubescens_LCM3323:1.0000005e-06,(B_brasiliensis_MK_472_RJ:1.0000005e-06,Miqueliopuntia_miquelii_FK1098:1.0000005e-06)15:1.0000005e-06)5:1.0000005e-06)0:1.0000005e-06)5:1.0000005e-06,((Salmonopuntia_salmiana_MK_515:0.003048312253,Pterocactus_gonjianii_DBG:0.006128723994)6:1.0000005e-06,(Maihueniopsis_atacamensis_FK329:0.006148550777,(Quiabentia_verticellata_1992_1063_01:0.003036624782,(Micro_pulchella_MCH95:0.01886722141,(Pereskiopsis_diguettii_HBG39329:0.006058546179,(Grusonia_aggeria_LCM5651:1.0000005e-06,Cyl_bigelovii_MAB18286:0.002997553474)71:0.002977408574)77:0.003132798644)59:1.0000005e-06)54:0.002966818067)15:1.0000005e-06)0:1.0000005e-06)3:1.0000005e-06)43:0.003045397927)34:1.0000005e-06):0.006182854512);
