# Supplementary material for: Insights Into Chloroplast Genome Evolution Across Opuntioideae (Cactaceae) Reveals Robust Yet Sometimes Conflicting Phylogenetic Topologies
Source: Front Plant Sci. 2020 Jun 19;11:729. doi: 10.3389/fpls.2020.00729 (PMC7317007; doi:10.3389/fpls.2020.00729)
Supplement: Supplementary file 2 [file Data_Sheet_1.zip › ndhK.cds.tre]

(Pereskia_sacharosa_DBG2014:0.006098896521,(Tephrocactus_weberi_2012_0428:0.01618954917,(Quiabentia_verticellata_1992_1063_01:0.01600262106,((Maihueniopsis_atacamensis_FK329:0.01600753153,((Cyl_bigelovii_MAB18286:1.0000005e-06,Grusonia_aggeria_LCM5651:0.005253738763)93:0.0105913067,(Pereskiopsis_diguettii_HBG39329:1.0000005e-06,Micro_pulchella_MCH95:1.0000005e-06)84:1.0000005e-06)89:0.01058792571)16:1.0000005e-06,((Tacinga_palmadora_DBG1997_29:0.005263968375,Pterocactus_gonjianii_DBG:0.005343386461)0:1.0000005e-06,(Tunilla_erectoclada_2018_WA09:1.0000005e-06,(Opuntia_quimilo_Galaxy20:1.0000005e-06,((Miqueliopuntia_miquelii_FK1098:1.0000005e-06,(Salmonopuntia_salmiana_MK_515:1.0000005e-06,B_brasiliensis_MK_472_RJ:1.0000005e-06)11:1.0000005e-06)2:1.0000005e-06,(Austro_cylindrica_MAB19306_WA11:0.01600750283,(Cumulopuntia_sphaerica_1993_0190_02_2__FK353_:0.007188331559,Consolea_rubescens_LCM3323:0.009945573193)87:0.004097615)6:1.0000005e-06)0:1.0000005e-06)0:1.0000005e-06)0:1.0000005e-06)10:1.0000005e-06)16:1.0000005e-06)99:0.01528040992):0.006098896521);
