# Supplementary material for: Insights Into Chloroplast Genome Evolution Across Opuntioideae (Cactaceae) Reveals Robust Yet Sometimes Conflicting Phylogenetic Topologies
Source: Front Plant Sci. 2020 Jun 19;11:729. doi: 10.3389/fpls.2020.00729 (PMC7317007; doi:10.3389/fpls.2020.00729)
Supplement: Supplementary file 2 [file Data_Sheet_1.zip › petA-psbJ.IntergenSPACER.tre]

(Pereskia_sacharosa_DBG2014:0.01085224272,(Tephrocactus_weberi_2012_0428:0.01712182247,(Micro_pulchella_MCH95:0.01115493952,(Quiabentia_verticellata_1992_1063_01:0.005978304506,((Pereskiopsis_diguettii_HBG39329:0.008390314599,(Cyl_bigelovii_MAB18286:0.00268827539,Grusonia_aggeria_LCM5651:0.008101419953)66:0.004117842281)66:0.003091535478,((Pterocactus_gonjianii_DBG:0.008067590336,(Maihueniopsis_atacamensis_FK329:0.002997092907,(Cumulopuntia_sphaerica_1993_0190_02_2__FK353_:0.01258669686,Austro_cylindrica_MAB19306_WA11:0.002197179338)100:0.0257451144)87:0.00286132695)21:1.0000005e-06,((Tacinga_palmadora_DBG1997_29:0.001928727489,B_brasiliensis_MK_472_RJ:0.01624209681)82:0.002936321867,(Consolea_rubescens_LCM3323:0.005900063493,((Miqueliopuntia_miquelii_FK1098:0.007811457979,Salmonopuntia_salmiana_MK_515:0.007238410624)31:0.001781519212,(Tunilla_erectoclada_2018_WA09:0.01781605326,Opuntia_quimilo_Galaxy20:0.003036724533)32:0.002393023642)38:0.002765481248)45:1.0000005e-06)96:0.006159904874)70:0.004921288763)59:0.002939972262)70:0.003628835946)77:0.001981129186):0.01085224272);
