# Supplementary material for: Insights Into Chloroplast Genome Evolution Across Opuntioideae (Cactaceae) Reveals Robust Yet Sometimes Conflicting Phylogenetic Topologies
Source: Front Plant Sci. 2020 Jun 19;11:729. doi: 10.3389/fpls.2020.00729 (PMC7317007; doi:10.3389/fpls.2020.00729)
Supplement: Supplementary file 2 [file Data_Sheet_1.zip › petA.cds.tre]

(Pereskia_sacharosa_DBG2014:0.003793152114,((B_brasiliensis_MK_472_RJ:0.001046374292,((Tacinga_palmadora_DBG1997_29:1.0000005e-06,Consolea_rubescens_LCM3323:1.0000005e-06)27:1.0000005e-06,(Opuntia_quimilo_Galaxy20:0.003201917383,(Salmonopuntia_salmiana_MK_515:0.003161018199,(Tunilla_erectoclada_2018_WA09:0.00104685277,Miqueliopuntia_miquelii_FK1098:1.0000005e-06)49:1.0000005e-06)83:0.001045177715)85:0.001051370962)21:1.0000005e-06)100:0.004344986938,((Quiabentia_verticellata_1992_1063_01:0.004240009233,((Cyl_bigelovii_MAB18286:1.0000005e-06,Grusonia_aggeria_LCM5651:0.003167450215)83:0.001049324582,(Pereskiopsis_diguettii_HBG39329:0.005370850833,Micro_pulchella_MCH95:0.002099172487)37:1.0000005e-06)84:0.001048783626)85:0.001058085517,((Pterocactus_gonjianii_DBG:0.005305994621,Maihueniopsis_atacamensis_FK329:0.00209792536)5:1.0000005e-06,(Tephrocactus_weberi_2012_0428:0.005284773025,(Cumulopuntia_sphaerica_1993_0190_02_2__FK353_:0.002107718146,Austro_cylindrica_MAB19306_WA11:0.001050604381)100:0.004248783176)17:1.0000005e-06)92:0.003176488247)85:0.0009713262583):0.003793152114);
