# Supplementary material for: Insights Into Chloroplast Genome Evolution Across Opuntioideae (Cactaceae) Reveals Robust Yet Sometimes Conflicting Phylogenetic Topologies
Source: Front Plant Sci. 2020 Jun 19;11:729. doi: 10.3389/fpls.2020.00729 (PMC7317007; doi:10.3389/fpls.2020.00729)
Supplement: Supplementary file 2 [file Data_Sheet_1.zip › petB-psbH.IntergenSPACER.tre]

(Pereskia_sacharosa_DBG2014:0.01119888139,(Maihueniopsis_atacamensis_FK329:0.008831284157,((Tephrocactus_weberi_2012_0428:0.02664451783,Quiabentia_verticellata_1992_1063_01:0.004393757681)0:1.0000005e-06,((Cyl_bigelovii_MAB18286:1.0000005e-06,(Pereskiopsis_diguettii_HBG39329:1.0000005e-06,Grusonia_aggeria_LCM5651:1.0000005e-06)0:1.0000005e-06)0:1.0000005e-06,((Pterocactus_gonjianii_DBG:0.004413302044,(Austro_cylindrica_MAB19306_WA11:0.004406823077,Cumulopuntia_sphaerica_1993_0190_02_2__FK353_:1.0000005e-06)100:0.008830241511)0:1.0000005e-06,(Micro_pulchella_MCH95:0.004416687424,((B_brasiliensis_MK_472_RJ:0.004415977978,(Consolea_rubescens_LCM3323:1.0000005e-06,Tacinga_palmadora_DBG1997_29:1.0000005e-06)0:1.0000005e-06)10:1.0000005e-06,(Opuntia_quimilo_Galaxy20:0.004413839486,(Miqueliopuntia_miquelii_FK1098:1.0000005e-06,(Salmonopuntia_salmiana_MK_515:1.0000005e-06,Tunilla_erectoclada_2018_WA09:1.0000005e-06)10:1.0000005e-06)20:1.0000005e-06)100:0.004402730926)100:0.008842832119)0:1.0000005e-06)10:1.0000005e-06)0:1.0000005e-06)0:1.0000005e-06):0.01119888139);
