# Supplementary material for: Insights Into Chloroplast Genome Evolution Across Opuntioideae (Cactaceae) Reveals Robust Yet Sometimes Conflicting Phylogenetic Topologies
Source: Front Plant Sci. 2020 Jun 19;11:729. doi: 10.3389/fpls.2020.00729 (PMC7317007; doi:10.3389/fpls.2020.00729)
Supplement: Supplementary file 2 [file Data_Sheet_1.zip › petB.cds.tre]

(Pereskia_sacharosa_DBG2014:0.006815782806,((Tephrocactus_weberi_2012_0428:0.003681810637,Maihueniopsis_atacamensis_FK329:0.0007320756362)83:0.0007302996228,((Pterocactus_gonjianii_DBG:0.0007303395331,(Austro_cylindrica_MAB19306_WA11:0.0007335908083,Cumulopuntia_sphaerica_1993_0190_02_2__FK353_:0.004408254522)91:0.0007293647034)11:1.0000005e-06,((Quiabentia_verticellata_1992_1063_01:0.003683135587,(Grusonia_aggeria_LCM5651:0.00146043177,(Cyl_bigelovii_MAB18286:1.0000005e-06,(Pereskiopsis_diguettii_HBG39329:0.002198264285,Micro_pulchella_MCH95:0.002953304533)12:1.0000005e-06)24:1.0000005e-06)96:0.001461742532)89:0.001468399846,(Opuntia_quimilo_Galaxy20:0.0007270042599,((Salmonopuntia_salmiana_MK_515:0.001458119363,Tunilla_erectoclada_2018_WA09:0.0007280832224)4:1.0000005e-06,(Miqueliopuntia_miquelii_FK1098:1.0000005e-06,(Consolea_rubescens_LCM3323:0.000727751244,(Tacinga_palmadora_DBG1997_29:0.0007296236174,B_brasiliensis_MK_472_RJ:1.0000005e-06)93:0.0007280828255)2:1.0000005e-06)1:1.0000005e-06)20:1.0000005e-06)98:0.00293560591)20:1.0000005e-06)12:1.0000005e-06):0.006815782806);
