# Supplementary material for: Insights Into Chloroplast Genome Evolution Across Opuntioideae (Cactaceae) Reveals Robust Yet Sometimes Conflicting Phylogenetic Topologies
Source: Front Plant Sci. 2020 Jun 19;11:729. doi: 10.3389/fpls.2020.00729 (PMC7317007; doi:10.3389/fpls.2020.00729)
Supplement: Supplementary file 2 [file Data_Sheet_1.zip › petD.cds.tre]

(Pereskia_sacharosa_DBG2014:0.0063231069,((Quiabentia_verticellata_1992_1063_01:0.00318835596,(Pereskiopsis_diguettii_HBG39329:0.00318962069,(Micro_pulchella_MCH95:0.003194529418,(Cyl_bigelovii_MAB18286:0.001591575766,Grusonia_aggeria_LCM5651:0.004003127737)89:0.0007946021657)57:1.0000005e-06)99:0.004800221743)92:0.002400744108,((Pterocactus_gonjianii_DBG:0.002412294399,(Maihueniopsis_atacamensis_FK329:0.003995850905,(Tephrocactus_weberi_2012_0428:0.006453225751,(Cumulopuntia_sphaerica_1993_0190_02_2__FK353_:1.0000005e-06,Austro_cylindrica_MAB19306_WA11:0.0009090005394)100:0.005518351185)99:0.001606921955)97:0.001576286549)35:1.0000005e-06,(Consolea_rubescens_LCM3323:0.001587514232,(Opuntia_quimilo_Galaxy20:0.001591454414,((B_brasiliensis_MK_472_RJ:1.0000005e-06,Tacinga_palmadora_DBG1997_29:1.0000005e-06)93:0.0009143699157,(Tunilla_erectoclada_2018_WA09:0.0007922128746,(Miqueliopuntia_miquelii_FK1098:1.0000005e-06,Salmonopuntia_salmiana_MK_515:1.0000005e-06)44:1.0000005e-06)89:0.0007908203667)46:1.0000005e-06)37:1.0000005e-06)99:0.004864085421)26:1.0000005e-06):0.0063231069);
