# Supplementary material for: Insights Into Chloroplast Genome Evolution Across Opuntioideae (Cactaceae) Reveals Robust Yet Sometimes Conflicting Phylogenetic Topologies
Source: Front Plant Sci. 2020 Jun 19;11:729. doi: 10.3389/fpls.2020.00729 (PMC7317007; doi:10.3389/fpls.2020.00729)
Supplement: Supplementary file 2 [file Data_Sheet_1.zip › petG-petL.IntergenSPACER.tre]

(Pereskia_sacharosa_DBG2014:0.02496752951,(((Tephrocactus_weberi_2012_0428:0.1335567074,Consolea_rubescens_LCM3323:1.0000005e-06)59:0.01207699092,((Opuntia_quimilo_Galaxy20:0.01217787696,Tunilla_erectoclada_2018_WA09:0.01210782888)12:1.0000005e-06,(Tacinga_palmadora_DBG1997_29:1.0000005e-06,(B_brasiliensis_MK_472_RJ:1.0000005e-06,(Miqueliopuntia_miquelii_FK1098:1.0000005e-06,Salmonopuntia_salmiana_MK_515:1.0000005e-06)32:1.0000005e-06)6:1.0000005e-06)27:1.0000005e-06)29:1.0000005e-06)44:0.01217829858,((Pterocactus_gonjianii_DBG:0.01217954693,(Austro_cylindrica_MAB19306_WA11:1.0000005e-06,Cumulopuntia_sphaerica_1993_0190_02_2__FK353_:0.01215002941)75:0.01217955722)5:1.0000005e-06,((Micro_pulchella_MCH95:1.0000005e-06,(Quiabentia_verticellata_1992_1063_01:1.0000005e-06,Pereskiopsis_diguettii_HBG39329:1.0000005e-06)38:1.0000005e-06)8:1.0000005e-06,(Maihueniopsis_atacamensis_FK329:0.01225072101,(Cyl_bigelovii_MAB18286:1.0000005e-06,Grusonia_aggeria_LCM5651:0.01221407532)83:0.01217954633)15:1.0000005e-06)2:1.0000005e-06)23:1.0000005e-06):0.02496752951);
