# Supplementary material for: Insights Into Chloroplast Genome Evolution Across Opuntioideae (Cactaceae) Reveals Robust Yet Sometimes Conflicting Phylogenetic Topologies
Source: Front Plant Sci. 2020 Jun 19;11:729. doi: 10.3389/fpls.2020.00729 (PMC7317007; doi:10.3389/fpls.2020.00729)
Supplement: Supplementary file 2 [file Data_Sheet_1.zip › petG.cds.tre]

(Pereskia_sacharosa_DBG2014:0.007893581834,(Quiabentia_verticellata_1992_1063_01:0.005159464183,((Salmonopuntia_salmiana_MK_515:1.0000005e-06,(Pterocactus_gonjianii_DBG:0.005190103019,Tephrocactus_weberi_2012_0428:0.02695159946)15:1.0000005e-06)11:1.0000005e-06,(Tunilla_erectoclada_2018_WA09:1.0000005e-06,(Maihueniopsis_atacamensis_FK329:1.0000005e-06,(Miqueliopuntia_miquelii_FK1098:1.0000005e-06,(Consolea_rubescens_LCM3323:1.0000005e-06,((Tacinga_palmadora_DBG1997_29:1.0000005e-06,(B_brasiliensis_MK_472_RJ:1.0000005e-06,(Cumulopuntia_sphaerica_1993_0190_02_2__FK353_:1.0000005e-06,Austro_cylindrica_MAB19306_WA11:1.0000005e-06)6:1.0000005e-06)5:1.0000005e-06)16:1.0000005e-06,(Opuntia_quimilo_Galaxy20:0.005099288228,(Pereskiopsis_diguettii_HBG39329:0.01029462433,(Micro_pulchella_MCH95:1.0000005e-06,(Grusonia_aggeria_LCM5651:1.0000005e-06,Cyl_bigelovii_MAB18286:1.0000005e-06)71:1.0000005e-06)49:1.0000005e-06)65:0.005110958312)4:1.0000005e-06)0:1.0000005e-06)0:1.0000005e-06)0:1.0000005e-06)0:1.0000005e-06)3:1.0000005e-06)4:1.0000005e-06):0.007893581834);
