# Supplementary material for: Insights Into Chloroplast Genome Evolution Across Opuntioideae (Cactaceae) Reveals Robust Yet Sometimes Conflicting Phylogenetic Topologies
Source: Front Plant Sci. 2020 Jun 19;11:729. doi: 10.3389/fpls.2020.00729 (PMC7317007; doi:10.3389/fpls.2020.00729)
Supplement: Supplementary file 2 [file Data_Sheet_1.zip › petL-trnS.IntergenSPACER.tre]

(Pereskia_sacharosa_DBG2014:0.05604792566,((Quiabentia_verticellata_1992_1063_01:0.01108859579,(Micro_pulchella_MCH95:0.01505129344,(Pereskiopsis_diguettii_HBG39329:0.001822757634,(Cyl_bigelovii_MAB18286:0.00361855893,Grusonia_aggeria_LCM5651:0.005442534017)95:0.003628273204)71:1.0000005e-06)54:0.003624265984)50:0.003648811186,(((Pterocactus_gonjianii_DBG:0.1468361776,Tephrocactus_weberi_2012_0428:0.131483848)100:0.1051818394,(Maihueniopsis_atacamensis_FK329:0.01334467174,(Cumulopuntia_sphaerica_1993_0190_02_2__FK353_:0.008106591387,Austro_cylindrica_MAB19306_WA11:0.01455578274)99:0.02060105144)44:0.002670110258)82:0.00573913543,((Tacinga_palmadora_DBG1997_29:0.00549068107,Miqueliopuntia_miquelii_FK1098:1.0000005e-06)45:0.001824358947,((Tunilla_erectoclada_2018_WA09:0.005495794235,Opuntia_quimilo_Galaxy20:0.01294414213)12:1.0000005e-06,(Salmonopuntia_salmiana_MK_515:0.003669565773,(B_brasiliensis_MK_472_RJ:0.00182622002,Consolea_rubescens_LCM3323:0.003678216464)24:1.0000005e-06)9:1.0000005e-06)12:1.0000005e-06)93:0.007329560006)54:1.0000005e-06):0.05604792566);
