# Supplementary material for: Insights Into Chloroplast Genome Evolution Across Opuntioideae (Cactaceae) Reveals Robust Yet Sometimes Conflicting Phylogenetic Topologies
Source: Front Plant Sci. 2020 Jun 19;11:729. doi: 10.3389/fpls.2020.00729 (PMC7317007; doi:10.3389/fpls.2020.00729)
Supplement: Supplementary file 2 [file Data_Sheet_1.zip › petL.cds.tre]

(Pereskia_sacharosa_DBG2014:0.1184547847,(Pereskiopsis_diguettii_HBG39329:1.0000005e-06,((Quiabentia_verticellata_1992_1063_01:1.0000005e-06,Micro_pulchella_MCH95:1.0000005e-06)51:1.0000005e-06,((Grusonia_aggeria_LCM5651:1.0000005e-06,Cyl_bigelovii_MAB18286:1.0000005e-06)88:0.009199953427,((Austro_cylindrica_MAB19306_WA11:0.01825738822,Cumulopuntia_sphaerica_1993_0190_02_2__FK353_:0.009306774773)93:0.01947337457,((Tephrocactus_weberi_2012_0428:0.05890286758,(Maihueniopsis_atacamensis_FK329:1.0000005e-06,Pterocactus_gonjianii_DBG:1.0000005e-06)87:1.0000005e-06)43:0.009304669096,(Opuntia_quimilo_Galaxy20:0.00921517499,(Tacinga_palmadora_DBG1997_29:1.0000005e-06,((B_brasiliensis_MK_472_RJ:1.0000005e-06,Salmonopuntia_salmiana_MK_515:1.0000005e-06)19:1.0000005e-06,(Tunilla_erectoclada_2018_WA09:1.0000005e-06,(Miqueliopuntia_miquelii_FK1098:1.0000005e-06,Consolea_rubescens_LCM3323:1.0000005e-06)0:1.0000005e-06)4:1.0000005e-06)4:1.0000005e-06)53:1.0000005e-06)81:0.02979889915)10:1.0000005e-06)46:0.01882164897)10:1.0000005e-06)33:0.009330910747):0.1184547847);
