# Supplementary material for: Insights Into Chloroplast Genome Evolution Across Opuntioideae (Cactaceae) Reveals Robust Yet Sometimes Conflicting Phylogenetic Topologies
Source: Front Plant Sci. 2020 Jun 19;11:729. doi: 10.3389/fpls.2020.00729 (PMC7317007; doi:10.3389/fpls.2020.00729)
Supplement: Supplementary file 2 [file Data_Sheet_1.zip › petN-psbM.IntergenSPACER.tre]

(Pereskia_sacharosa_DBG2014:0.007334497286,((Consolea_rubescens_LCM3323:0.003534909467,(Miqueliopuntia_miquelii_FK1098:0.002656601043,((Salmonopuntia_salmiana_MK_515:0.002651646902,Tunilla_erectoclada_2018_WA09:0.001772509593)71:0.0008824456716,(Opuntia_quimilo_Galaxy20:0.001777632341,(Tacinga_palmadora_DBG1997_29:0.001770652821,B_brasiliensis_MK_472_RJ:1.0000005e-06)76:0.0008839723975)76:0.0008834916655)27:1.0000005e-06)79:0.0008792948471)98:0.002664247143,((Micro_pulchella_MCH95:0.003540634737,(Pereskiopsis_diguettii_HBG39329:1.0000005e-06,(Cyl_bigelovii_MAB18286:0.004462500513,Grusonia_aggeria_LCM5651:1.0000005e-06)100:0.003556907723)45:1.0000005e-06)91:0.002644456678,(Quiabentia_verticellata_1992_1063_01:0.01168136481,(Tephrocactus_weberi_2012_0428:0.007938625697,((Cumulopuntia_sphaerica_1993_0190_02_2__FK353_:0.001773046297,Austro_cylindrica_MAB19306_WA11:0.002673511472)97:0.002654739846,(Maihueniopsis_atacamensis_FK329:0.00618784112,Pterocactus_gonjianii_DBG:0.003547882622)62:0.0009168597792)50:0.0008909106036)81:0.001804403157)58:0.0009031389796)66:1.0000005e-06):0.007334497286);
