# Supplementary material for: Insights Into Chloroplast Genome Evolution Across Opuntioideae (Cactaceae) Reveals Robust Yet Sometimes Conflicting Phylogenetic Topologies
Source: Front Plant Sci. 2020 Jun 19;11:729. doi: 10.3389/fpls.2020.00729 (PMC7317007; doi:10.3389/fpls.2020.00729)
Supplement: Supplementary file 2 [file Data_Sheet_1.zip › psaA-ycf3.IntergenSPACER.tre]

(Pereskia_sacharosa_DBG2014:0.03916389445,(((Tacinga_palmadora_DBG1997_29:1.0000005e-06,(Austro_cylindrica_MAB19306_WA11:0.02382735082,B_brasiliensis_MK_472_RJ:1.0000005e-06)57:0.009024703325)23:1.0000005e-06,(Consolea_rubescens_LCM3323:0.02941840123,(Tunilla_erectoclada_2018_WA09:0.00880880616,(Opuntia_quimilo_Galaxy20:0.008875745785,(Miqueliopuntia_miquelii_FK1098:0.002192623268,Salmonopuntia_salmiana_MK_515:1.0000005e-06)38:1.0000005e-06)33:1.0000005e-06)41:0.002914654384)36:0.003713410601)34:0.00978815597,((Pterocactus_gonjianii_DBG:0.004865168178,(Cumulopuntia_sphaerica_1993_0190_02_2__FK353_:1.0000005e-06,(Tephrocactus_weberi_2012_0428:0.03978016955,Maihueniopsis_atacamensis_FK329:0.004976027478)8:1.0000005e-06)11:1.0000005e-06)28:1.0000005e-06,(Quiabentia_verticellata_1992_1063_01:0.00761528343,(Cyl_bigelovii_MAB18286:0.005161358839,(Micro_pulchella_MCH95:0.0165999542,(Pereskiopsis_diguettii_HBG39329:0.0162838872,Grusonia_aggeria_LCM5651:1.0000005e-06)53:0.005330137703)49:0.008856697224)88:0.00914194031)76:0.007288080355)17:0.0009040945065):0.03916389445);
