# Supplementary material for: Insights Into Chloroplast Genome Evolution Across Opuntioideae (Cactaceae) Reveals Robust Yet Sometimes Conflicting Phylogenetic Topologies
Source: Front Plant Sci. 2020 Jun 19;11:729. doi: 10.3389/fpls.2020.00729 (PMC7317007; doi:10.3389/fpls.2020.00729)
Supplement: Supplementary file 2 [file Data_Sheet_1.zip › psaA.cds.tre]

(Pereskia_sacharosa_DBG2014:0.0040405968,((Tephrocactus_weberi_2012_0428:0.004120284454,(Austro_cylindrica_MAB19306_WA11:0.002237804129,Cumulopuntia_sphaerica_1993_0190_02_2__FK353_:0.001328583977)82:0.0008109089835)26:0.0004294333938,((Consolea_rubescens_LCM3323:0.001325081657,(B_brasiliensis_MK_472_RJ:0.0004389643001,(Tacinga_palmadora_DBG1997_29:1.0000005e-06,(Opuntia_quimilo_Galaxy20:0.0004383646394,(Tunilla_erectoclada_2018_WA09:0.001320668144,(Miqueliopuntia_miquelii_FK1098:0.000439027872,Salmonopuntia_salmiana_MK_515:0.0004390278721)41:1.0000005e-06)65:0.0004388174712)12:1.0000005e-06)11:1.0000005e-06)79:0.0004397153942)93:0.001767778393,(Maihueniopsis_atacamensis_FK329:0.002653494685,(Micro_pulchella_MCH95:0.001771970888,((Pterocactus_gonjianii_DBG:0.002215872416,Pereskiopsis_diguettii_HBG39329:0.0004397922196)12:1.0000005e-06,(Quiabentia_verticellata_1992_1063_01:0.001324227302,(Grusonia_aggeria_LCM5651:0.001324378906,Cyl_bigelovii_MAB18286:0.0004404663328)36:0.0004404612456)5:1.0000005e-06)15:1.0000005e-06)30:0.0004400407571)32:1.0000005e-06)41:0.000522402424):0.0040405968);
