# Supplementary material for: Insights Into Chloroplast Genome Evolution Across Opuntioideae (Cactaceae) Reveals Robust Yet Sometimes Conflicting Phylogenetic Topologies
Source: Front Plant Sci. 2020 Jun 19;11:729. doi: 10.3389/fpls.2020.00729 (PMC7317007; doi:10.3389/fpls.2020.00729)
Supplement: Supplementary file 2 [file Data_Sheet_1.zip › psaB.cds.tre]

(Pereskia_sacharosa_DBG2014:0.003041235822,(((Tunilla_erectoclada_2018_WA09:0.001372988057,(Miqueliopuntia_miquelii_FK1098:1.0000005e-06,Salmonopuntia_salmiana_MK_515:0.0009144834962)53:1.0000005e-06)81:0.0009128631657,(Consolea_rubescens_LCM3323:1.0000005e-06,(Opuntia_quimilo_Galaxy20:0.001835017586,(Tacinga_palmadora_DBG1997_29:1.0000005e-06,B_brasiliensis_MK_472_RJ:1.0000005e-06)82:1.0000005e-06)40:0.0004557800068)15:1.0000005e-06)99:0.001385323719,((Quiabentia_verticellata_1992_1063_01:0.003264450589,((Micro_pulchella_MCH95:0.002298938334,Pereskiopsis_diguettii_HBG39329:0.001835420611)59:1.0000005e-06,(Cyl_bigelovii_MAB18286:0.0009183071149,Grusonia_aggeria_LCM5651:0.0009219035823)89:0.0009188194712)87:0.0009278518071)86:0.00044958812,(Pterocactus_gonjianii_DBG:0.0009153294133,(Maihueniopsis_atacamensis_FK329:1.0000005e-06,(Tephrocactus_weberi_2012_0428:0.003228203414,(Austro_cylindrica_MAB19306_WA11:0.002302304859,Cumulopuntia_sphaerica_1993_0190_02_2__FK353_:0.001374968692)99:0.001849972053)40:1.0000005e-06)22:1.0000005e-06)72:0.0004578426035)86:0.0004499076467):0.003041235822);
