# Supplementary material for: Insights Into Chloroplast Genome Evolution Across Opuntioideae (Cactaceae) Reveals Robust Yet Sometimes Conflicting Phylogenetic Topologies
Source: Front Plant Sci. 2020 Jun 19;11:729. doi: 10.3389/fpls.2020.00729 (PMC7317007; doi:10.3389/fpls.2020.00729)
Supplement: Supplementary file 2 [file Data_Sheet_1.zip › psaC-ndhD.IntergenSPACER.tre]

(Pereskia_sacharosa_DBG2014:0.003476941112,((Cumulopuntia_sphaerica_1993_0190_02_2__FK353_:1.0000005e-06,Austro_cylindrica_MAB19306_WA11:1.0000005e-06)95:0.04134482414,(Salmonopuntia_salmiana_MK_515:1.0000005e-06,((Miqueliopuntia_miquelii_FK1098:1.0000005e-06,Tunilla_erectoclada_2018_WA09:1.0000005e-06)57:1.0000005e-06,(Tephrocactus_weberi_2012_0428:0.01134041403,(Maihueniopsis_atacamensis_FK329:0.01114369791,(Pterocactus_gonjianii_DBG:0.01087992621,((Consolea_rubescens_LCM3323:0.01069435641,(Opuntia_quimilo_Galaxy20:1.0000005e-06,(B_brasiliensis_MK_472_RJ:1.0000005e-06,Tacinga_palmadora_DBG1997_29:1.0000005e-06)46:1.0000005e-06)70:1.0000005e-06)5:1.0000005e-06,((Pereskiopsis_diguettii_HBG39329:1.0000005e-06,Micro_pulchella_MCH95:1.0000005e-06)30:1.0000005e-06,(Grusonia_aggeria_LCM5651:0.02224625094,(Quiabentia_verticellata_1992_1063_01:1.0000005e-06,Cyl_bigelovii_MAB18286:0.01107177541)3:1.0000005e-06)5:1.0000005e-06)57:0.01088917826)13:1.0000005e-06)12:1.0000005e-06)12:1.0000005e-06)23:0.01059585184)23:0.01064984762)24:0.02660221254):0.003476941112);
