# Supplementary material for: Insights Into Chloroplast Genome Evolution Across Opuntioideae (Cactaceae) Reveals Robust Yet Sometimes Conflicting Phylogenetic Topologies
Source: Front Plant Sci. 2020 Jun 19;11:729. doi: 10.3389/fpls.2020.00729 (PMC7317007; doi:10.3389/fpls.2020.00729)
Supplement: Supplementary file 2 [file Data_Sheet_1.zip › psaC.cds.tre]

(Pereskia_sacharosa_DBG2014:0.008388826354,(Pereskiopsis_diguettii_HBG39329:0.004100209957,(((Micro_pulchella_MCH95:0.004118111421,Cyl_bigelovii_MAB18286:0.004100238663)2:1.0000005e-06,(Grusonia_aggeria_LCM5651:1.0000005e-06,(Maihueniopsis_atacamensis_FK329:1.0000005e-06,Quiabentia_verticellata_1992_1063_01:1.0000005e-06)24:1.0000005e-06)25:1.0000005e-06)12:1.0000005e-06,((Pterocactus_gonjianii_DBG:0.004089781131,(Tephrocactus_weberi_2012_0428:0.004100198107,(Austro_cylindrica_MAB19306_WA11:0.008236678386,Cumulopuntia_sphaerica_1993_0190_02_2__FK353_:0.004082448473)29:1.0000005e-06)23:1.0000005e-06)65:0.004100278928,(Consolea_rubescens_LCM3323:0.004072040487,((Miqueliopuntia_miquelii_FK1098:1.0000005e-06,Salmonopuntia_salmiana_MK_515:1.0000005e-06)38:1.0000005e-06,(Tunilla_erectoclada_2018_WA09:0.004072049148,(B_brasiliensis_MK_472_RJ:1.0000005e-06,(Opuntia_quimilo_Galaxy20:1.0000005e-06,Tacinga_palmadora_DBG1997_29:1.0000005e-06)39:1.0000005e-06)85:0.004078923346)24:1.0000005e-06)44:1.0000005e-06)98:0.01242743677)15:1.0000005e-06)11:1.0000005e-06):0.008388826354);
