# Supplementary material for: Insights Into Chloroplast Genome Evolution Across Opuntioideae (Cactaceae) Reveals Robust Yet Sometimes Conflicting Phylogenetic Topologies
Source: Front Plant Sci. 2020 Jun 19;11:729. doi: 10.3389/fpls.2020.00729 (PMC7317007; doi:10.3389/fpls.2020.00729)
Supplement: Supplementary file 2 [file Data_Sheet_1.zip › psaI-ycf4.IntergenSPACER.tre]

(Pereskia_sacharosa_DBG2014:0.008328711597,(Tephrocactus_weberi_2012_0428:0.01668728753,(Maihueniopsis_atacamensis_FK329:0.003315215706,(Pterocactus_gonjianii_DBG:1.0000005e-06,((Austro_cylindrica_MAB19306_WA11:0.01005048429,(Quiabentia_verticellata_1992_1063_01:0.003299720831,(Pereskiopsis_diguettii_HBG39329:0.003313106206,(Cyl_bigelovii_MAB18286:0.0033206055,(Micro_pulchella_MCH95:0.003316785072,Grusonia_aggeria_LCM5651:1.0000005e-06)33:1.0000005e-06)98:0.006694838435)90:0.003329278805)82:0.003321254881)11:1.0000005e-06,(Cumulopuntia_sphaerica_1993_0190_02_2__FK353_:0.009964261438,(Salmonopuntia_salmiana_MK_515:0.006645009926,((Tunilla_erectoclada_2018_WA09:1.0000005e-06,Miqueliopuntia_miquelii_FK1098:1.0000005e-06)21:1.0000005e-06,(Consolea_rubescens_LCM3323:0.003310570009,(Opuntia_quimilo_Galaxy20:0.006664317069,(Tacinga_palmadora_DBG1997_29:0.006658738407,B_brasiliensis_MK_472_RJ:1.0000005e-06)94:0.003310458549)10:1.0000005e-06)2:1.0000005e-06)11:1.0000005e-06)81:0.006664960247)14:1.0000005e-06)9:1.0000005e-06)12:1.0000005e-06)16:1.0000005e-06):0.008328711597);
