# Supplementary material for: Insights Into Chloroplast Genome Evolution Across Opuntioideae (Cactaceae) Reveals Robust Yet Sometimes Conflicting Phylogenetic Topologies
Source: Front Plant Sci. 2020 Jun 19;11:729. doi: 10.3389/fpls.2020.00729 (PMC7317007; doi:10.3389/fpls.2020.00729)
Supplement: Supplementary file 2 [file Data_Sheet_1.zip › psaJ-trnP.IntergenSPACER.tre]

(Pereskia_sacharosa_DBG2014:0.008711477351,(Tephrocactus_weberi_2012_0428:0.01011140215,((Quiabentia_verticellata_1992_1063_01:0.004884495209,(Cyl_bigelovii_MAB18286:1.0000005e-06,(Grusonia_aggeria_LCM5651:0.007391133865,(Pereskiopsis_diguettii_HBG39329:0.0099872798,Micro_pulchella_MCH95:0.01485093348)54:0.002458586536)26:0.002454055565)21:0.00249289057)44:0.002460508442,((Austro_cylindrica_MAB19306_WA11:0.009831082889,Cumulopuntia_sphaerica_1993_0190_02_2__FK353_:0.004853863762)67:0.002420663106,(Pterocactus_gonjianii_DBG:0.004887941498,((Miqueliopuntia_miquelii_FK1098:1.0000005e-06,(Salmonopuntia_salmiana_MK_515:1.0000005e-06,Tunilla_erectoclada_2018_WA09:1.0000005e-06)44:1.0000005e-06)67:0.002400035134,((Consolea_rubescens_LCM3323:1.0000005e-06,B_brasiliensis_MK_472_RJ:1.0000005e-06)65:1.0000005e-06,(Opuntia_quimilo_Galaxy20:0.004811433335,(Maihueniopsis_atacamensis_FK329:0.2449989444,Tacinga_palmadora_DBG1997_29:1.0000005e-06)72:0.00482520425)24:1.0000005e-06)12:1.0000005e-06)87:0.004834685853)27:1.0000005e-06)69:0.002383319795)97:0.008311531186):0.008711477351);
