# Supplementary material for: Insights Into Chloroplast Genome Evolution Across Opuntioideae (Cactaceae) Reveals Robust Yet Sometimes Conflicting Phylogenetic Topologies
Source: Front Plant Sci. 2020 Jun 19;11:729. doi: 10.3389/fpls.2020.00729 (PMC7317007; doi:10.3389/fpls.2020.00729)
Supplement: Supplementary file 2 [file Data_Sheet_1.zip › psbA-trnH.IntergenSPACER.tre]

(Pereskia_sacharosa_DBG2014:0.02404783675,((Austro_cylindrica_MAB19306_WA11:0.01914484379,(B_brasiliensis_MK_472_RJ:0.08979209109,Tacinga_palmadora_DBG1997_29:0.0172520112)49:0.0218494934)18:1.0000005e-06,(Consolea_rubescens_LCM3323:0.01614912015,(Tunilla_erectoclada_2018_WA09:0.01586638625,((Opuntia_quimilo_Galaxy20:0.01288683774,Maihueniopsis_atacamensis_FK329:0.009770931336)35:0.003084981006,((Tephrocactus_weberi_2012_0428:0.003070205581,(Miqueliopuntia_miquelii_FK1098:0.003340938396,Salmonopuntia_salmiana_MK_515:0.04730507928)33:0.00601481943)36:0.003140867189,(Pereskiopsis_diguettii_HBG39329:0.006137601524,(Quiabentia_verticellata_1992_1063_01:0.04108745422,((Cumulopuntia_sphaerica_1993_0190_02_2__FK353_:0.02030282866,Micro_pulchella_MCH95:0.03496102292)61:0.009826651135,(Pterocactus_gonjianii_DBG:0.06243347126,(Cyl_bigelovii_MAB18286:0.00653413888,Grusonia_aggeria_LCM5651:1.0000005e-06)100:0.03366821204)94:0.05542365474)31:0.01003243492)39:0.00883029088)40:0.01086239737)21:0.007147684409)5:1.0000005e-06)6:1.0000005e-06)8:1.0000005e-06):0.02404783675);
