# Supplementary material for: Insights Into Chloroplast Genome Evolution Across Opuntioideae (Cactaceae) Reveals Robust Yet Sometimes Conflicting Phylogenetic Topologies
Source: Front Plant Sci. 2020 Jun 19;11:729. doi: 10.3389/fpls.2020.00729 (PMC7317007; doi:10.3389/fpls.2020.00729)
Supplement: Supplementary file 2 [file Data_Sheet_1.zip › psbA.cds.tre]

(Pereskia_sacharosa_DBG2014:0.002400267472,(((Opuntia_quimilo_Galaxy20:0.0009421123918,(Salmonopuntia_salmiana_MK_515:0.000941329844,Miqueliopuntia_miquelii_FK1098:1.0000005e-06)38:1.0000005e-06)93:0.0009421184205,((Consolea_rubescens_LCM3323:1.0000005e-06,Tunilla_erectoclada_2018_WA09:1.0000005e-06)11:1.0000005e-06,(Tacinga_palmadora_DBG1997_29:0.0009429537781,B_brasiliensis_MK_472_RJ:0.0009429537773)15:1.0000005e-06)23:1.0000005e-06)98:0.001901035516,(((Tephrocactus_weberi_2012_0428:0.005714370109,Pterocactus_gonjianii_DBG:0.00284556063)14:1.0000005e-06,(Maihueniopsis_atacamensis_FK329:0.001892908777,(Austro_cylindrica_MAB19306_WA11:0.001877485618,Cumulopuntia_sphaerica_1993_0190_02_2__FK353_:0.003807046663)96:0.003833244097)11:1.0000005e-06)93:0.0009502612933,(Pereskiopsis_diguettii_HBG39329:0.001897617427,((Quiabentia_verticellata_1992_1063_01:0.001893282893,Micro_pulchella_MCH95:0.001896164558)11:1.0000005e-06,(Grusonia_aggeria_LCM5651:0.0009447534594,Cyl_bigelovii_MAB18286:0.0009445830052)9:1.0000005e-06)32:1.0000005e-06)95:0.0009460286564)96:0.000936873189):0.002400267472);
