# Supplementary material for: Insights Into Chloroplast Genome Evolution Across Opuntioideae (Cactaceae) Reveals Robust Yet Sometimes Conflicting Phylogenetic Topologies
Source: Front Plant Sci. 2020 Jun 19;11:729. doi: 10.3389/fpls.2020.00729 (PMC7317007; doi:10.3389/fpls.2020.00729)
Supplement: Supplementary file 2 [file Data_Sheet_1.zip › psbB-clpP.IntergenSPACER.tre]

(Pereskia_sacharosa_DBG2014:0.2274717831,((Consolea_rubescens_LCM3323:0.02233116749,((B_brasiliensis_MK_472_RJ:1.0000005e-06,Tacinga_palmadora_DBG1997_29:0.001922602537)76:1.0000005e-06,(Opuntia_quimilo_Galaxy20:0.005825033252,(Tunilla_erectoclada_2018_WA09:0.005864803121,(Salmonopuntia_salmiana_MK_515:1.0000005e-06,Miqueliopuntia_miquelii_FK1098:0.001909069995)81:0.001907509156)75:0.001897737579)77:0.007794956906)33:0.00184371814)30:0.001376827154,(((Micro_pulchella_MCH95:0.04752223299,Quiabentia_verticellata_1992_1063_01:0.004390789035)65:0.002173374558,(Pereskiopsis_diguettii_HBG39329:0.005806548985,(Cyl_bigelovii_MAB18286:0.003826291908,Grusonia_aggeria_LCM5651:0.01411936468)78:0.005940219664)30:1.0000005e-06)74:0.01240404556,((Austro_cylindrica_MAB19306_WA11:0.005382889287,Cumulopuntia_sphaerica_1993_0190_02_2__FK353_:0.02985604967)81:0.008692096696,(Tephrocactus_weberi_2012_0428:0.02112965712,(Maihueniopsis_atacamensis_FK329:0.02590894219,Pterocactus_gonjianii_DBG:0.05185805534)59:0.003002466827)47:0.00330889364)52:0.004254452415)34:0.004026058868):0.2274717831);
