# Supplementary material for: Insights Into Chloroplast Genome Evolution Across Opuntioideae (Cactaceae) Reveals Robust Yet Sometimes Conflicting Phylogenetic Topologies
Source: Front Plant Sci. 2020 Jun 19;11:729. doi: 10.3389/fpls.2020.00729 (PMC7317007; doi:10.3389/fpls.2020.00729)
Supplement: Supplementary file 2 [file Data_Sheet_1.zip › psbB.cds.tre]

(Pereskia_sacharosa_DBG2014:0.01145480335,(((Consolea_rubescens_LCM3323:0.0006650616611,(Tacinga_palmadora_DBG1997_29:1.0000005e-06,B_brasiliensis_MK_472_RJ:1.0000005e-06)48:1.0000005e-06)39:1.0000005e-06,(Opuntia_quimilo_Galaxy20:1.0000005e-06,(Salmonopuntia_salmiana_MK_515:0.0006631898735,(Tunilla_erectoclada_2018_WA09:1.0000005e-06,Miqueliopuntia_miquelii_FK1098:1.0000005e-06)73:1.0000005e-06)95:0.001330011459)77:0.0006643078475)79:0.0006255434469,((Maihueniopsis_atacamensis_FK329:0.001333051339,(Pterocactus_gonjianii_DBG:0.004066842372,Tephrocactus_weberi_2012_0428:0.002694840381)72:0.0006489297686)9:1.0000005e-06,((Cumulopuntia_sphaerica_1993_0190_02_2__FK353_:0.001346481294,Austro_cylindrica_MAB19306_WA11:0.0006532542017)99:0.002701771589,(Quiabentia_verticellata_1992_1063_01:0.001335465187,(Micro_pulchella_MCH95:0.0006629743378,(Pereskiopsis_diguettii_HBG39329:0.0006605542797,(Cyl_bigelovii_MAB18286:0.0006607057063,Grusonia_aggeria_LCM5651:0.00199582482)97:0.002003415734)82:0.0006683569365)86:0.00133752518)64:0.001337233894)56:1.0000005e-06)68:0.0007088787809):0.01145480335);
