# Supplementary material for: Insights Into Chloroplast Genome Evolution Across Opuntioideae (Cactaceae) Reveals Robust Yet Sometimes Conflicting Phylogenetic Topologies
Source: Front Plant Sci. 2020 Jun 19;11:729. doi: 10.3389/fpls.2020.00729 (PMC7317007; doi:10.3389/fpls.2020.00729)
Supplement: Supplementary file 2 [file Data_Sheet_1.zip › psbC-trnS.IntergenSPACER.tre]

(Pereskia_sacharosa_DBG2014:0.008112690504,((Micro_pulchella_MCH95:1.0000005e-06,(Pereskiopsis_diguettii_HBG39329:0.003968988388,(Cyl_bigelovii_MAB18286:1.0000005e-06,Grusonia_aggeria_LCM5651:1.0000005e-06)99:0.003934194876)62:1.0000005e-06)98:0.003786965024,(Quiabentia_verticellata_1992_1063_01:1.0000005e-06,(Pterocactus_gonjianii_DBG:0.01201994936,((Maihueniopsis_atacamensis_FK329:1.0000005e-06,Tephrocactus_weberi_2012_0428:1.0000005e-06)25:1.0000005e-06,((Opuntia_quimilo_Galaxy20:1.0000005e-06,Salmonopuntia_salmiana_MK_515:1.0000005e-06)22:1.0000005e-06,(Consolea_rubescens_LCM3323:1.0000005e-06,(Tacinga_palmadora_DBG1997_29:1.0000005e-06,((Austro_cylindrica_MAB19306_WA11:1.0000005e-06,Cumulopuntia_sphaerica_1993_0190_02_2__FK353_:0.003903487925)94:0.003916184344,(Tunilla_erectoclada_2018_WA09:1.0000005e-06,(B_brasiliensis_MK_472_RJ:1.0000005e-06,Miqueliopuntia_miquelii_FK1098:1.0000005e-06)16:1.0000005e-06)18:1.0000005e-06)18:1.0000005e-06)11:1.0000005e-06)19:1.0000005e-06)86:0.003938283646)51:1.0000005e-06)82:0.003889742681)93:0.01997103994):0.008112690504);
