# Supplementary material for: Insights Into Chloroplast Genome Evolution Across Opuntioideae (Cactaceae) Reveals Robust Yet Sometimes Conflicting Phylogenetic Topologies
Source: Front Plant Sci. 2020 Jun 19;11:729. doi: 10.3389/fpls.2020.00729 (PMC7317007; doi:10.3389/fpls.2020.00729)
Supplement: Supplementary file 2 [file Data_Sheet_1.zip › psbC.cds.tre]

(Pereskia_sacharosa_DBG2014:0.002479368416,(Consolea_rubescens_LCM3323:0.001409607487,(Maihueniopsis_atacamensis_FK329:0.002823990463,(Pterocactus_gonjianii_DBG:0.001409083925,((Tephrocactus_weberi_2012_0428:0.002115689545,(Tacinga_palmadora_DBG1997_29:1.0000005e-06,B_brasiliensis_MK_472_RJ:0.0007032921918)97:0.000703490295)35:1.0000005e-06,((Opuntia_quimilo_Galaxy20:0.0007036973277,(Salmonopuntia_salmiana_MK_515:0.001408574276,(Cumulopuntia_sphaerica_1993_0190_02_2__FK353_:0.002123885178,Austro_cylindrica_MAB19306_WA11:0.0006990854361)100:0.002123661381)11:1.0000005e-06)0:1.0000005e-06,(Tunilla_erectoclada_2018_WA09:1.0000005e-06,(Miqueliopuntia_miquelii_FK1098:0.0007036299021,(Quiabentia_verticellata_1992_1063_01:0.002118693916,(Micro_pulchella_MCH95:0.003539517915,(Grusonia_aggeria_LCM5651:0.0007050277298,(Cyl_bigelovii_MAB18286:1.0000005e-06,Pereskiopsis_diguettii_HBG39329:1.0000005e-06)70:1.0000005e-06)83:1.0000005e-06)98:0.00141245218)90:0.0007032608015)2:1.0000005e-06)1:1.0000005e-06)1:1.0000005e-06)24:1.0000005e-06)84:0.0007037940087)93:1.0000005e-06):0.002479368416);
