# Supplementary material for: Insights Into Chloroplast Genome Evolution Across Opuntioideae (Cactaceae) Reveals Robust Yet Sometimes Conflicting Phylogenetic Topologies
Source: Front Plant Sci. 2020 Jun 19;11:729. doi: 10.3389/fpls.2020.00729 (PMC7317007; doi:10.3389/fpls.2020.00729)
Supplement: Supplementary file 2 [file Data_Sheet_1.zip › psbD.cds.tre]

(Pereskia_sacharosa_DBG2014:0.003333381139,(Maihueniopsis_atacamensis_FK329:0.0009338488955,(Pterocactus_gonjianii_DBG:0.001877404601,(Tephrocactus_weberi_2012_0428:1.0000005e-06,((Cumulopuntia_sphaerica_1993_0190_02_2__FK353_:1.0000005e-06,Austro_cylindrica_MAB19306_WA11:0.001874670088)91:0.001873101257,(Quiabentia_verticellata_1992_1063_01:1.0000005e-06,((Cyl_bigelovii_MAB18286:0.0009311083642,(Grusonia_aggeria_LCM5651:1.0000005e-06,(Pereskiopsis_diguettii_HBG39329:1.0000005e-06,Micro_pulchella_MCH95:1.0000005e-06)13:1.0000005e-06)44:1.0000005e-06)81:0.001870736303,((Consolea_rubescens_LCM3323:1.0000005e-06,(B_brasiliensis_MK_472_RJ:1.0000005e-06,Tacinga_palmadora_DBG1997_29:1.0000005e-06)80:0.0009307308)35:1.0000005e-06,(Tunilla_erectoclada_2018_WA09:0.001863881062,(Opuntia_quimilo_Galaxy20:0.0009312709581,(Salmonopuntia_salmiana_MK_515:1.0000005e-06,Miqueliopuntia_miquelii_FK1098:1.0000005e-06)45:1.0000005e-06)66:1.0000005e-06)84:0.0009311243081)67:0.0009318993511)21:1.0000005e-06)56:0.0009338761434)16:1.0000005e-06)3:1.0000005e-06)18:1.0000005e-06):0.003333381139);
