# Supplementary material for: Insights Into Chloroplast Genome Evolution Across Opuntioideae (Cactaceae) Reveals Robust Yet Sometimes Conflicting Phylogenetic Topologies
Source: Front Plant Sci. 2020 Jun 19;11:729. doi: 10.3389/fpls.2020.00729 (PMC7317007; doi:10.3389/fpls.2020.00729)
Supplement: Supplementary file 2 [file Data_Sheet_1.zip › psbE-rpl20.IntergenSPACER.tre]

(Pereskia_sacharosa_DBG2014:0.0727230235,((Quiabentia_verticellata_1992_1063_01:0.006513414786,(Pereskiopsis_diguettii_HBG39329:0.01083880883,(Cyl_bigelovii_MAB18286:0.00304311957,(Grusonia_aggeria_LCM5651:0.004880117143,Micro_pulchella_MCH95:0.006640193184)64:0.001751173448)99:0.001717077372)98:0.00176656716)99:0.003833051598,(((Maihueniopsis_atacamensis_FK329:0.01837375044,Tephrocactus_weberi_2012_0428:0.01335799543)49:0.006766881327,(Pterocactus_gonjianii_DBG:0.006555327998,(Austro_cylindrica_MAB19306_WA11:0.004407482429,Cumulopuntia_sphaerica_1993_0190_02_2__FK353_:0.05694074877)99:0.0046066881)81:0.0006752578374)46:0.002109747485,(Tacinga_palmadora_DBG1997_29:0.01965194939,((Miqueliopuntia_miquelii_FK1098:0.001174540452,(Salmonopuntia_salmiana_MK_515:0.0005907404792,Tunilla_erectoclada_2018_WA09:0.001169546085)54:0.0005850233236)95:0.002355041263,(B_brasiliensis_MK_472_RJ:0.0005875899594,(Consolea_rubescens_LCM3323:0.003561055849,Opuntia_quimilo_Galaxy20:0.001787601992)46:0.0005761847318)35:0.0005834571545)82:0.0004946411383)66:0.005370683784)18:1.0000005e-06):0.0727230235);
