# Supplementary material for: Insights Into Chloroplast Genome Evolution Across Opuntioideae (Cactaceae) Reveals Robust Yet Sometimes Conflicting Phylogenetic Topologies
Source: Front Plant Sci. 2020 Jun 19;11:729. doi: 10.3389/fpls.2020.00729 (PMC7317007; doi:10.3389/fpls.2020.00729)
Supplement: Supplementary file 2 [file Data_Sheet_1.zip › psbE.cds.tre]

(Pereskia_sacharosa_DBG2014:0.005178723643,((Salmonopuntia_salmiana_MK_515:0.003286004184,((Consolea_rubescens_LCM3323:0.006746901277,Tacinga_palmadora_DBG1997_29:0.006610710895)10:1.0000005e-06,((Miqueliopuntia_miquelii_FK1098:1.0000005e-06,Opuntia_quimilo_Galaxy20:1.0000005e-06)0:1.0000005e-06,(Tunilla_erectoclada_2018_WA09:1.0000005e-06,B_brasiliensis_MK_472_RJ:1.0000005e-06)10:1.0000005e-06)20:1.0000005e-06)10:1.0000005e-06)100:0.00330137441,(Maihueniopsis_atacamensis_FK329:0.003350793299,((Tephrocactus_weberi_2012_0428:1.0000005e-06,Pterocactus_gonjianii_DBG:1.0000005e-06)10:1.0000005e-06,((Austro_cylindrica_MAB19306_WA11:0.003312409455,Cumulopuntia_sphaerica_1993_0190_02_2__FK353_:0.003291505538)100:0.006728847868,(Pereskiopsis_diguettii_HBG39329:0.003285912815,(Quiabentia_verticellata_1992_1063_01:0.006643187228,(Grusonia_aggeria_LCM5651:1.0000005e-06,(Micro_pulchella_MCH95:1.0000005e-06,Cyl_bigelovii_MAB18286:1.0000005e-06)10:1.0000005e-06)20:1.0000005e-06)10:1.0000005e-06)100:0.006644148011)30:1.0000005e-06)10:1.0000005e-06)30:1.0000005e-06):0.005178723643);
