# Supplementary material for: Insights Into Chloroplast Genome Evolution Across Opuntioideae (Cactaceae) Reveals Robust Yet Sometimes Conflicting Phylogenetic Topologies
Source: Front Plant Sci. 2020 Jun 19;11:729. doi: 10.3389/fpls.2020.00729 (PMC7317007; doi:10.3389/fpls.2020.00729)
Supplement: Supplementary file 2 [file Data_Sheet_1.zip › psbF.cds.tre]

(Pereskia_sacharosa_DBG2014:0.004164606869,((Quiabentia_verticellata_1992_1063_01:0.008395751742,(Micro_pulchella_MCH95:0.008442495925,(Grusonia_aggeria_LCM5651:1.0000005e-06,(Pereskiopsis_diguettii_HBG39329:1.0000005e-06,Cyl_bigelovii_MAB18286:1.0000005e-06)10:1.0000005e-06)10:1.0000005e-06)10:1.0000005e-06)100:0.008395774578,(Tephrocactus_weberi_2012_0428:0.008418390246,(Austro_cylindrica_MAB19306_WA11:1.0000005e-06,((Tacinga_palmadora_DBG1997_29:1.0000005e-06,(Maihueniopsis_atacamensis_FK329:1.0000005e-06,Salmonopuntia_salmiana_MK_515:1.0000005e-06)0:1.0000005e-06)0:1.0000005e-06,((Miqueliopuntia_miquelii_FK1098:1.0000005e-06,Cumulopuntia_sphaerica_1993_0190_02_2__FK353_:1.0000005e-06)10:1.0000005e-06,((Pterocactus_gonjianii_DBG:1.0000005e-06,Opuntia_quimilo_Galaxy20:1.0000005e-06)0:1.0000005e-06,(Consolea_rubescens_LCM3323:1.0000005e-06,(Tunilla_erectoclada_2018_WA09:1.0000005e-06,B_brasiliensis_MK_472_RJ:1.0000005e-06)0:1.0000005e-06)0:1.0000005e-06)0:1.0000005e-06)0:1.0000005e-06)0:1.0000005e-06)10:1.0000005e-06)0:1.0000005e-06):0.004164606869);
