# Supplementary material for: Insights Into Chloroplast Genome Evolution Across Opuntioideae (Cactaceae) Reveals Robust Yet Sometimes Conflicting Phylogenetic Topologies
Source: Front Plant Sci. 2020 Jun 19;11:729. doi: 10.3389/fpls.2020.00729 (PMC7317007; doi:10.3389/fpls.2020.00729)
Supplement: Supplementary file 2 [file Data_Sheet_1.zip › psbI-psbK.IntergenSPACER.tre]

(Pereskia_sacharosa_DBG2014:0.06578421043,((Grusonia_aggeria_LCM5651:0.008625748421,(Cyl_bigelovii_MAB18286:0.002858315652,Pereskiopsis_diguettii_HBG39329:0.005730593582)58:1.0000005e-06)95:0.008618463496,((Salmonopuntia_salmiana_MK_515:1.0000005e-06,(Tunilla_erectoclada_2018_WA09:0.002883500551,(Consolea_rubescens_LCM3323:0.005771603351,(Opuntia_quimilo_Galaxy20:0.002880488646,(Miqueliopuntia_miquelii_FK1098:0.002891280722,(B_brasiliensis_MK_472_RJ:0.002877976356,Tacinga_palmadora_DBG1997_29:0.005750419816)55:9.035776804e-05)11:1.0000005e-06)11:1.0000005e-06)3:1.0000005e-06)39:0.002766595954)82:0.008621542763,(Maihueniopsis_atacamensis_FK329:0.002859295203,(Pterocactus_gonjianii_DBG:0.00285728779,((Austro_cylindrica_MAB19306_WA11:0.002820443253,Cumulopuntia_sphaerica_1993_0190_02_2__FK353_:0.01456912116)92:0.005781044787,(Tephrocactus_weberi_2012_0428:0.008849965783,(Micro_pulchella_MCH95:0.02637615587,Quiabentia_verticellata_1992_1063_01:0.01452951305)84:0.008622762973)100:0.02661707746)9:1.0000005e-06)52:0.002860694531)27:1.0000005e-06)21:1.0000005e-06):0.06578421043);
