# Supplementary material for: Insights Into Chloroplast Genome Evolution Across Opuntioideae (Cactaceae) Reveals Robust Yet Sometimes Conflicting Phylogenetic Topologies
Source: Front Plant Sci. 2020 Jun 19;11:729. doi: 10.3389/fpls.2020.00729 (PMC7317007; doi:10.3389/fpls.2020.00729)
Supplement: Supplementary file 2 [file Data_Sheet_1.zip › psbK-trnQ.IntergenSPACER.tre]

(Pereskia_sacharosa_DBG2014:0.02234141907,((Quiabentia_verticellata_1992_1063_01:1.0000005e-06,(Cyl_bigelovii_MAB18286:0.005948671674,(Grusonia_aggeria_LCM5651:0.006034409564,(Pereskiopsis_diguettii_HBG39329:0.00301614905,Micro_pulchella_MCH95:0.003001075806)21:1.0000005e-06)29:1.0000005e-06)70:0.002967352544)73:0.00296745514,((Maihueniopsis_atacamensis_FK329:0.01510349787,Pterocactus_gonjianii_DBG:0.006077325914)25:1.0000005e-06,((Consolea_rubescens_LCM3323:0.002991272188,(Cumulopuntia_sphaerica_1993_0190_02_2__FK353_:0.006059333618,Austro_cylindrica_MAB19306_WA11:1.0000005e-06)87:0.006034353658)11:1.0000005e-06,(Tephrocactus_weberi_2012_0428:0.006025981538,((Opuntia_quimilo_Galaxy20:0.005986717783,(B_brasiliensis_MK_472_RJ:1.0000005e-06,Tacinga_palmadora_DBG1997_29:0.005993854919)89:0.002958470529)27:1.0000005e-06,(Miqueliopuntia_miquelii_FK1098:1.0000005e-06,(Salmonopuntia_salmiana_MK_515:1.0000005e-06,Tunilla_erectoclada_2018_WA09:1.0000005e-06)18:1.0000005e-06)20:1.0000005e-06)82:0.002970622031)20:1.0000005e-06)1:1.0000005e-06)12:1.0000005e-06):0.02234141907);
