# Supplementary material for: Insights Into Chloroplast Genome Evolution Across Opuntioideae (Cactaceae) Reveals Robust Yet Sometimes Conflicting Phylogenetic Topologies
Source: Front Plant Sci. 2020 Jun 19;11:729. doi: 10.3389/fpls.2020.00729 (PMC7317007; doi:10.3389/fpls.2020.00729)
Supplement: Supplementary file 2 [file Data_Sheet_1.zip › psbK.cds.tre]

(Pereskia_sacharosa_DBG2014:0.002682650116,((Opuntia_quimilo_Galaxy20:0.005365263362,((Consolea_rubescens_LCM3323:0.005317161922,Tacinga_palmadora_DBG1997_29:0.005346747342)4:1.0000005e-06,(B_brasiliensis_MK_472_RJ:1.0000005e-06,(Miqueliopuntia_miquelii_FK1098:1.0000005e-06,(Tunilla_erectoclada_2018_WA09:1.0000005e-06,Salmonopuntia_salmiana_MK_515:1.0000005e-06)13:1.0000005e-06)11:1.0000005e-06)15:1.0000005e-06)19:1.0000005e-06)71:0.005346742289,(((Austro_cylindrica_MAB19306_WA11:1.0000005e-06,Cumulopuntia_sphaerica_1993_0190_02_2__FK353_:0.01074686196)80:0.01078079759,(Tephrocactus_weberi_2012_0428:0.02212477327,(Cyl_bigelovii_MAB18286:1.0000005e-06,Grusonia_aggeria_LCM5651:1.0000005e-06)59:1.0000005e-06)67:0.005333003864)31:1.0000005e-06,(Pterocactus_gonjianii_DBG:1.0000005e-06,(Micro_pulchella_MCH95:1.0000005e-06,(Pereskiopsis_diguettii_HBG39329:1.0000005e-06,(Quiabentia_verticellata_1992_1063_01:1.0000005e-06,Maihueniopsis_atacamensis_FK329:1.0000005e-06)13:1.0000005e-06)1:1.0000005e-06)5:1.0000005e-06)3:1.0000005e-06)6:1.0000005e-06):0.002682650116);
