# Supplementary material for: Insights Into Chloroplast Genome Evolution Across Opuntioideae (Cactaceae) Reveals Robust Yet Sometimes Conflicting Phylogenetic Topologies
Source: Front Plant Sci. 2020 Jun 19;11:729. doi: 10.3389/fpls.2020.00729 (PMC7317007; doi:10.3389/fpls.2020.00729)
Supplement: Supplementary file 2 [file Data_Sheet_1.zip › psbL.cds.tre]

(Pereskia_sacharosa_DBG2014:0.01228464409,(Tephrocactus_weberi_2012_0428:0.007811915477,(Pereskiopsis_diguettii_HBG39329:0.00803089031,(Opuntia_quimilo_Galaxy20:1.0000005e-06,((Grusonia_aggeria_LCM5651:1.0000005e-06,Cyl_bigelovii_MAB18286:1.0000005e-06)69:1.0000005e-06,(Tunilla_erectoclada_2018_WA09:1.0000005e-06,((Miqueliopuntia_miquelii_FK1098:1.0000005e-06,Micro_pulchella_MCH95:1.0000005e-06)10:1.0000005e-06,(Consolea_rubescens_LCM3323:1.0000005e-06,((Pterocactus_gonjianii_DBG:1.0000005e-06,(B_brasiliensis_MK_472_RJ:1.0000005e-06,Salmonopuntia_salmiana_MK_515:1.0000005e-06)25:1.0000005e-06)19:1.0000005e-06,((Quiabentia_verticellata_1992_1063_01:0.007962216998,Tacinga_palmadora_DBG1997_29:1.0000005e-06)49:1.0000005e-06,(Maihueniopsis_atacamensis_FK329:0.008547230669,(Austro_cylindrica_MAB19306_WA11:0.009293829886,Cumulopuntia_sphaerica_1993_0190_02_2__FK353_:0.04349858899)43:0.007911584306)9:1.0000005e-06)1:1.0000005e-06)2:1.0000005e-06)3:1.0000005e-06)6:1.0000005e-06)2:1.0000005e-06)2:1.0000005e-06)6:1.0000005e-06)21:1.0000005e-06):0.01228464409);
