# Supplementary material for: Insights Into Chloroplast Genome Evolution Across Opuntioideae (Cactaceae) Reveals Robust Yet Sometimes Conflicting Phylogenetic Topologies
Source: Front Plant Sci. 2020 Jun 19;11:729. doi: 10.3389/fpls.2020.00729 (PMC7317007; doi:10.3389/fpls.2020.00729)
Supplement: Supplementary file 2 [file Data_Sheet_1.zip › psbM-trnD.IntergenSPACER.tre]

(Pereskia_sacharosa_DBG2014:0.009884265247,(Cumulopuntia_sphaerica_1993_0190_02_2__FK353_:0.009036993629,((Tephrocactus_weberi_2012_0428:0.001167079163,Pterocactus_gonjianii_DBG:0.003555221373)69:0.001176099523,(Miqueliopuntia_miquelii_FK1098:0.002350775598,(Austro_cylindrica_MAB19306_WA11:0.005172788703,(Maihueniopsis_atacamensis_FK329:0.004748200013,((Salmonopuntia_salmiana_MK_515:0.001177336195,Tunilla_erectoclada_2018_WA09:0.002377335519)26:0.001174927517,(Consolea_rubescens_LCM3323:1.0000005e-06,((B_brasiliensis_MK_472_RJ:0.001171518953,(Tacinga_palmadora_DBG1997_29:1.0000005e-06,Opuntia_quimilo_Galaxy20:0.003547342605)6:1.0000005e-06)49:0.001170630555,(Quiabentia_verticellata_1992_1063_01:0.002354096359,((Pereskiopsis_diguettii_HBG39329:0.001165622131,Micro_pulchella_MCH95:0.006564077096)55:1.0000005e-06,(Grusonia_aggeria_LCM5651:0.002524618491,Cyl_bigelovii_MAB18286:0.001154333609)82:0.003809113298)77:0.002327527684)80:0.001230924351)10:1.0000005e-06)9:1.0000005e-06)40:0.001225373472)26:1.0000005e-06)6:1.0000005e-06)8:1.0000005e-06)16:1.0000005e-06):0.009884265247);
