# Supplementary material for: Insights Into Chloroplast Genome Evolution Across Opuntioideae (Cactaceae) Reveals Robust Yet Sometimes Conflicting Phylogenetic Topologies
Source: Front Plant Sci. 2020 Jun 19;11:729. doi: 10.3389/fpls.2020.00729 (PMC7317007; doi:10.3389/fpls.2020.00729)
Supplement: Supplementary file 2 [file Data_Sheet_1.zip › psbM.cds.tre]

(Pereskia_sacharosa_DBG2014:0.004880916582,(Pereskiopsis_diguettii_HBG39329:0.009761833164,((Opuntia_quimilo_Galaxy20:1.0000005e-06,Austro_cylindrica_MAB19306_WA11:1.0000005e-06)0:1.0000005e-06,(Salmonopuntia_salmiana_MK_515:1.0000005e-06,(Grusonia_aggeria_LCM5651:1.0000005e-06,(Consolea_rubescens_LCM3323:1.0000005e-06,((Cyl_bigelovii_MAB18286:1.0000005e-06,(Micro_pulchella_MCH95:1.0000005e-06,Maihueniopsis_atacamensis_FK329:1.0000005e-06)0:1.0000005e-06)0:1.0000005e-06,((Cumulopuntia_sphaerica_1993_0190_02_2__FK353_:1.0000005e-06,Tacinga_palmadora_DBG1997_29:1.0000005e-06)0:1.0000005e-06,((B_brasiliensis_MK_472_RJ:1.0000005e-06,Tephrocactus_weberi_2012_0428:1.0000005e-06)0:1.0000005e-06,((Quiabentia_verticellata_1992_1063_01:1.0000005e-06,Tunilla_erectoclada_2018_WA09:1.0000005e-06)0:1.0000005e-06,(Miqueliopuntia_miquelii_FK1098:1.0000005e-06,Pterocactus_gonjianii_DBG:1.0000005e-06)0:1.0000005e-06)0:1.0000005e-06)0:1.0000005e-06)0:1.0000005e-06)0:1.0000005e-06)0:1.0000005e-06)10:1.0000005e-06)0:1.0000005e-06)0:1.0000005e-06):0.004880916582);
