# Supplementary material for: Insights Into Chloroplast Genome Evolution Across Opuntioideae (Cactaceae) Reveals Robust Yet Sometimes Conflicting Phylogenetic Topologies
Source: Front Plant Sci. 2020 Jun 19;11:729. doi: 10.3389/fpls.2020.00729 (PMC7317007; doi:10.3389/fpls.2020.00729)
Supplement: Supplementary file 2 [file Data_Sheet_1.zip › psbZ-trnG.IntergenSPACER.tre]

(Pereskia_sacharosa_DBG2014:0.008364433849,((Micro_pulchella_MCH95:0.01094721379,(Cyl_bigelovii_MAB18286:1.0000005e-06,(Pereskiopsis_diguettii_HBG39329:0.007889010709,Grusonia_aggeria_LCM5651:0.00766571291)88:0.0009737691961)55:1.0000005e-06)88:0.002712475527,((Quiabentia_verticellata_1992_1063_01:0.002773085324,(Pterocactus_gonjianii_DBG:0.005644325408,(Cumulopuntia_sphaerica_1993_0190_02_2__FK353_:0.008496553652,(Maihueniopsis_atacamensis_FK329:1.0000005e-06,(Austro_cylindrica_MAB19306_WA11:0.002811765138,Tephrocactus_weberi_2012_0428:0.008501398008)29:1.0000005e-06)37:1.0000005e-06)88:0.002824843313)93:0.002802199884)23:1.0000005e-06,(Salmonopuntia_salmiana_MK_515:1.0000005e-06,(Tunilla_erectoclada_2018_WA09:1.0000005e-06,((Miqueliopuntia_miquelii_FK1098:0.002736676312,Tacinga_palmadora_DBG1997_29:0.002738548638)3:1.0000005e-06,(Opuntia_quimilo_Galaxy20:0.002737770999,(Consolea_rubescens_LCM3323:1.0000005e-06,B_brasiliensis_MK_472_RJ:1.0000005e-06)98:0.005492346546)18:1.0000005e-06)36:1.0000005e-06)53:1.0000005e-06)94:0.005432131158)35:1.0000005e-06):0.008364433849);
