# Supplementary material for: Insights Into Chloroplast Genome Evolution Across Opuntioideae (Cactaceae) Reveals Robust Yet Sometimes Conflicting Phylogenetic Topologies
Source: Front Plant Sci. 2020 Jun 19;11:729. doi: 10.3389/fpls.2020.00729 (PMC7317007; doi:10.3389/fpls.2020.00729)
Supplement: Supplementary file 2 [file Data_Sheet_1.zip › rbcL-atpB.IntergenSPACER.tre]

(Pereskia_sacharosa_DBG2014:0.01606551898,((Quiabentia_verticellata_1992_1063_01:0.003946867604,(Micro_pulchella_MCH95:0.005262422508,(Pereskiopsis_diguettii_HBG39329:0.01340423363,(Grusonia_aggeria_LCM5651:0.002610892601,Cyl_bigelovii_MAB18286:0.003924295027)100:0.008407124082)66:1.0000005e-06)89:0.001557739843)90:0.001551160091,(Maihueniopsis_atacamensis_FK329:0.009223412792,(Pterocactus_gonjianii_DBG:0.01064119343,(Tephrocactus_weberi_2012_0428:0.00263475414,((Austro_cylindrica_MAB19306_WA11:0.09490334428,Cumulopuntia_sphaerica_1993_0190_02_2__FK353_:0.0009490984104)92:0.004215528751,(Consolea_rubescens_LCM3323:1.0000005e-06,((Tunilla_erectoclada_2018_WA09:0.002602998088,(Salmonopuntia_salmiana_MK_515:0.001302921439,Miqueliopuntia_miquelii_FK1098:1.0000005e-06)53:1.0000005e-06)98:0.001379902011,(Opuntia_quimilo_Galaxy20:0.01054657436,(B_brasiliensis_MK_472_RJ:1.0000005e-06,Tacinga_palmadora_DBG1997_29:1.0000005e-06)58:1.0000005e-06)87:0.00130530379)93:0.001375495675)100:0.006741848961)85:0.001188915391)18:1.0000005e-06)27:1.0000005e-06)86:0.001557995611):0.01606551898);
