# Supplementary material for: Insights Into Chloroplast Genome Evolution Across Opuntioideae (Cactaceae) Reveals Robust Yet Sometimes Conflicting Phylogenetic Topologies
Source: Front Plant Sci. 2020 Jun 19;11:729. doi: 10.3389/fpls.2020.00729 (PMC7317007; doi:10.3389/fpls.2020.00729)
Supplement: Supplementary file 2 [file Data_Sheet_1.zip › rbcL.cds.tre]

(Pereskia_sacharosa_DBG2014:0.00481976827,(((Tunilla_erectoclada_2018_WA09:0.001336914474,(Miqueliopuntia_miquelii_FK1098:1.0000005e-06,Salmonopuntia_salmiana_MK_515:1.0000005e-06)64:1.0000005e-06)34:1.0000005e-06,(Tacinga_palmadora_DBG1997_29:0.0006668782438,(B_brasiliensis_MK_472_RJ:1.0000005e-06,(Consolea_rubescens_LCM3323:0.002005214707,Opuntia_quimilo_Galaxy20:0.0006672723324)7:1.0000005e-06)9:1.0000005e-06)51:0.0006672683214)96:0.002687468363,(((Grusonia_aggeria_LCM5651:0.001337110428,Pereskiopsis_diguettii_HBG39329:0.000668257253)77:1.0000005e-06,(Quiabentia_verticellata_1992_1063_01:0.003353763934,(Micro_pulchella_MCH95:0.002012854333,Cyl_bigelovii_MAB18286:0.00337032445)11:1.0000005e-06)27:0.0006674463274)97:0.00268721997,((Maihueniopsis_atacamensis_FK329:0.002016505632,Pterocactus_gonjianii_DBG:0.006131235174)17:1.0000005e-06,(Tephrocactus_weberi_2012_0428:0.001344462381,(Austro_cylindrica_MAB19306_WA11:0.001341350665,Cumulopuntia_sphaerica_1993_0190_02_2__FK353_:0.003398463148)83:0.001343236283)76:0.00135270863)10:0.000667837707)16:1.0000005e-06):0.00481976827);
