# Supplementary material for: Insights Into Chloroplast Genome Evolution Across Opuntioideae (Cactaceae) Reveals Robust Yet Sometimes Conflicting Phylogenetic Topologies
Source: Front Plant Sci. 2020 Jun 19;11:729. doi: 10.3389/fpls.2020.00729 (PMC7317007; doi:10.3389/fpls.2020.00729)
Supplement: Supplementary file 2 [file Data_Sheet_1.zip › rpl14.cds.tre]

(Pereskia_sacharosa_DBG2014:0.01367038878,(Tephrocactus_weberi_2012_0428:0.03127919321,((Pterocactus_gonjianii_DBG:0.01179353026,(Maihueniopsis_atacamensis_FK329:0.002838134688,(Cumulopuntia_sphaerica_1993_0190_02_2__FK353_:0.01823852764,Austro_cylindrica_MAB19306_WA11:0.009023830709)44:0.002387178748)43:0.002807722853)20:1.0000005e-06,((Quiabentia_verticellata_1992_1063_01:0.008486013698,(Micro_pulchella_MCH95:0.002775019098,(Cyl_bigelovii_MAB18286:1.0000005e-06,(Pereskiopsis_diguettii_HBG39329:0.0112981415,Grusonia_aggeria_LCM5651:0.008525096388)17:1.0000005e-06)6:1.0000005e-06)52:0.002828446465)53:1.0000005e-06,(Consolea_rubescens_LCM3323:0.002851316807,(Tunilla_erectoclada_2018_WA09:1.0000005e-06,(Salmonopuntia_salmiana_MK_515:0.005751735097,(Opuntia_quimilo_Galaxy20:0.008511713392,(Tacinga_palmadora_DBG1997_29:0.002825892118,(B_brasiliensis_MK_472_RJ:1.0000005e-06,Miqueliopuntia_miquelii_FK1098:1.0000005e-06)58:1.0000005e-06)45:1.0000005e-06)73:0.002824761553)26:1.0000005e-06)13:1.0000005e-06)79:0.005728472774)15:0.00279433896)57:0.008214948922):0.01367038878);
