# Supplementary material for: Insights Into Chloroplast Genome Evolution Across Opuntioideae (Cactaceae) Reveals Robust Yet Sometimes Conflicting Phylogenetic Topologies
Source: Front Plant Sci. 2020 Jun 19;11:729. doi: 10.3389/fpls.2020.00729 (PMC7317007; doi:10.3389/fpls.2020.00729)
Supplement: Supplementary file 2 [file Data_Sheet_1.zip › rpl16-rpl4.IntergenSPACER.tre]

(Pereskia_sacharosa_DBG2014:0.01440248119,((Micro_pulchella_MCH95:0.006598234722,(Quiabentia_verticellata_1992_1063_01:1.0000005e-06,Pereskiopsis_diguettii_HBG39329:1.0000005e-06)33:1.0000005e-06)39:1.0000005e-06,((Maihueniopsis_atacamensis_FK329:1.0000005e-06,(Pterocactus_gonjianii_DBG:1.0000005e-06,(Cyl_bigelovii_MAB18286:1.0000005e-06,Grusonia_aggeria_LCM5651:0.006807111818)35:1.0000005e-06)13:1.0000005e-06)1:1.0000005e-06,((Cumulopuntia_sphaerica_1993_0190_02_2__FK353_:0.01439915938,Tephrocactus_weberi_2012_0428:1.0000005e-06)71:0.007028135514,(Opuntia_quimilo_Galaxy20:0.007084611846,(B_brasiliensis_MK_472_RJ:1.0000005e-06,(Austro_cylindrica_MAB19306_WA11:1.0000005e-06,((Miqueliopuntia_miquelii_FK1098:1.0000005e-06,Tacinga_palmadora_DBG1997_29:1.0000005e-06)7:1.0000005e-06,(Consolea_rubescens_LCM3323:1.0000005e-06,(Tunilla_erectoclada_2018_WA09:1.0000005e-06,Salmonopuntia_salmiana_MK_515:1.0000005e-06)4:1.0000005e-06)1:1.0000005e-06)2:1.0000005e-06)1:1.0000005e-06)9:1.0000005e-06)29:1.0000005e-06)71:0.00698788225)1:0.006674437402):0.01440248119);
