# Supplementary material for: Insights Into Chloroplast Genome Evolution Across Opuntioideae (Cactaceae) Reveals Robust Yet Sometimes Conflicting Phylogenetic Topologies
Source: Front Plant Sci. 2020 Jun 19;11:729. doi: 10.3389/fpls.2020.00729 (PMC7317007; doi:10.3389/fpls.2020.00729)
Supplement: Supplementary file 2 [file Data_Sheet_1.zip › rpl16.cds.tre]

(Pereskia_sacharosa_DBG2014:0.01707134157,(Pterocactus_gonjianii_DBG:0.004249569315,(((Miqueliopuntia_miquelii_FK1098:0.0006904991367,(Tunilla_erectoclada_2018_WA09:0.004166769513,Salmonopuntia_salmiana_MK_515:0.001386120073)19:1.0000005e-06)61:0.0006886379479,(Consolea_rubescens_LCM3323:0.007746755216,(B_brasiliensis_MK_472_RJ:0.001381158711,(Opuntia_quimilo_Galaxy20:0.005585844499,Tacinga_palmadora_DBG1997_29:0.0006907306194)17:1.0000005e-06)76:0.001381207023)33:1.0000005e-06)99:0.004210423701,(Maihueniopsis_atacamensis_FK329:0.006405886287,(Tephrocactus_weberi_2012_0428:0.006401860638,((Cumulopuntia_sphaerica_1993_0190_02_2__FK353_:0.002718603093,Austro_cylindrica_MAB19306_WA11:0.00315088402)100:0.004191543264,(Pereskiopsis_diguettii_HBG39329:0.0007270129109,((Grusonia_aggeria_LCM5651:0.004982621069,Cyl_bigelovii_MAB18286:0.00281531686)78:0.002817000241,(Quiabentia_verticellata_1992_1063_01:0.0114504738,Micro_pulchella_MCH95:0.009256862408)52:0.00240232758)38:1.0000005e-06)82:0.003539529542)52:0.0006705329976)36:0.0006756614375)24:1.0000005e-06)44:0.0006953131862):0.01707134157);
