# Supplementary material for: Insights Into Chloroplast Genome Evolution Across Opuntioideae (Cactaceae) Reveals Robust Yet Sometimes Conflicting Phylogenetic Topologies
Source: Front Plant Sci. 2020 Jun 19;11:729. doi: 10.3389/fpls.2020.00729 (PMC7317007; doi:10.3389/fpls.2020.00729)
Supplement: Supplementary file 2 [file Data_Sheet_1.zip › rpl2-rps19.IntergenSPACER.tre]

(Pereskia_sacharosa_DBG2014:0.02976594676,(Tephrocactus_weberi_2012_0428:0.01117260033,(Pterocactus_gonjianii_DBG:0.005554537226,(((Austro_cylindrica_MAB19306_WA11:0.004913835548,Cumulopuntia_sphaerica_1993_0190_02_2__FK353_:0.05271772894)90:0.01167082415,(Quiabentia_verticellata_1992_1063_01:0.01743503363,(Cyl_bigelovii_MAB18286:0.005580685788,Grusonia_aggeria_LCM5651:0.005618524485)97:0.01167045234)46:0.005318513177)11:1.0000005e-06,(Pereskiopsis_diguettii_HBG39329:1.0000005e-06,(Micro_pulchella_MCH95:1.0000005e-06,(Maihueniopsis_atacamensis_FK329:0.01113646163,(Opuntia_quimilo_Galaxy20:0.005621503845,((Salmonopuntia_salmiana_MK_515:1.0000005e-06,Tunilla_erectoclada_2018_WA09:1.0000005e-06)58:1.0000005e-06,((Consolea_rubescens_LCM3323:1.0000005e-06,B_brasiliensis_MK_472_RJ:1.0000005e-06)12:1.0000005e-06,(Miqueliopuntia_miquelii_FK1098:1.0000005e-06,Tacinga_palmadora_DBG1997_29:1.0000005e-06)19:1.0000005e-06)27:1.0000005e-06)26:1.0000005e-06)80:0.005552280144)10:1.0000005e-06)8:1.0000005e-06)6:1.0000005e-06)3:1.0000005e-06)25:1.0000005e-06):0.02976594676);
