# Supplementary material for: Insights Into Chloroplast Genome Evolution Across Opuntioideae (Cactaceae) Reveals Robust Yet Sometimes Conflicting Phylogenetic Topologies
Source: Front Plant Sci. 2020 Jun 19;11:729. doi: 10.3389/fpls.2020.00729 (PMC7317007; doi:10.3389/fpls.2020.00729)
Supplement: Supplementary file 2 [file Data_Sheet_1.zip › rpl2.cds.tre]

(Pereskia_sacharosa_DBG2014:0.005960229531,((Tacinga_palmadora_DBG1997_29:0.002456210586,((Consolea_rubescens_LCM3323:0.001225254036,Opuntia_quimilo_Galaxy20:0.002461267207)16:1.0000005e-06,((B_brasiliensis_MK_472_RJ:1.0000005e-06,Tunilla_erectoclada_2018_WA09:1.0000005e-06)7:1.0000005e-06,(Salmonopuntia_salmiana_MK_515:1.0000005e-06,Miqueliopuntia_miquelii_FK1098:1.0000005e-06)14:1.0000005e-06)39:1.0000005e-06)36:1.0000005e-06)71:0.001229539244,(((Maihueniopsis_atacamensis_FK329:0.002469089515,Pterocactus_gonjianii_DBG:0.002469089516)64:0.001232266939,(Tephrocactus_weberi_2012_0428:0.01258831871,(Austro_cylindrica_MAB19306_WA11:0.006284550152,Cumulopuntia_sphaerica_1993_0190_02_2__FK353_:0.004971485671)75:0.005036946165)64:1.0000005e-06)20:1.0000005e-06,(Pereskiopsis_diguettii_HBG39329:0.001226459403,(Quiabentia_verticellata_1992_1063_01:0.006196818804,(Micro_pulchella_MCH95:1.0000005e-06,(Grusonia_aggeria_LCM5651:0.001220520745,Cyl_bigelovii_MAB18286:1.0000005e-06)94:0.003694419939)59:0.001225599909)32:1.0000005e-06)93:0.003784432718)61:0.001229558596):0.005960229531);
