# Supplementary material for: Insights Into Chloroplast Genome Evolution Across Opuntioideae (Cactaceae) Reveals Robust Yet Sometimes Conflicting Phylogenetic Topologies
Source: Front Plant Sci. 2020 Jun 19;11:729. doi: 10.3389/fpls.2020.00729 (PMC7317007; doi:10.3389/fpls.2020.00729)
Supplement: Supplementary file 2 [file Data_Sheet_1.zip › rpl20-rps18.IntergenSPACER.tre]

(Pereskia_sacharosa_DBG2014:0.01301087356,(Austro_cylindrica_MAB19306_WA11:0.2482618853,(Cumulopuntia_sphaerica_1993_0190_02_2__FK353_:0.02290436813,(Pterocactus_gonjianii_DBG:0.01285069738,((Tunilla_erectoclada_2018_WA09:0.009523605036,(Salmonopuntia_salmiana_MK_515:0.003177553171,((Consolea_rubescens_LCM3323:1.0000005e-06,Miqueliopuntia_miquelii_FK1098:1.0000005e-06)52:1.0000005e-06,(Opuntia_quimilo_Galaxy20:0.006388280395,(B_brasiliensis_MK_472_RJ:1.0000005e-06,Tacinga_palmadora_DBG1997_29:0.003171404637)72:0.003175423141)27:1.0000005e-06)37:1.0000005e-06)56:1.0000005e-06)67:0.006348601512,((Tephrocactus_weberi_2012_0428:0.02925306223,Maihueniopsis_atacamensis_FK329:0.006449134652)72:0.006158732689,(Quiabentia_verticellata_1992_1063_01:1.0000005e-06,((Micro_pulchella_MCH95:0.03261817972,Pereskiopsis_diguettii_HBG39329:0.003151755831)28:1.0000005e-06,(Cyl_bigelovii_MAB18286:1.0000005e-06,Grusonia_aggeria_LCM5651:0.006384079448)71:0.003158636788)54:0.003157734882)55:0.003163284218)23:1.0000005e-06)39:1.0000005e-06)59:0.006398956898)28:0.0001533042537):0.01301087356);
