# Supplementary material for: Insights Into Chloroplast Genome Evolution Across Opuntioideae (Cactaceae) Reveals Robust Yet Sometimes Conflicting Phylogenetic Topologies
Source: Front Plant Sci. 2020 Jun 19;11:729. doi: 10.3389/fpls.2020.00729 (PMC7317007; doi:10.3389/fpls.2020.00729)
Supplement: Supplementary file 2 [file Data_Sheet_1.zip › rpl20.cds.tre]

(Pereskia_sacharosa_DBG2014:0.009555087622,(Consolea_rubescens_LCM3323:1.0000005e-06,(Salmonopuntia_salmiana_MK_515:0.008115470766,((Maihueniopsis_atacamensis_FK329:0.008076690566,(Tephrocactus_weberi_2012_0428:0.001981714059,(Austro_cylindrica_MAB19306_WA11:0.008115722428,Cumulopuntia_sphaerica_1993_0190_02_2__FK353_:0.002804389943)96:0.005530567712)58:0.00198059245)9:1.0000005e-06,(Tacinga_palmadora_DBG1997_29:1.0000005e-06,((Pterocactus_gonjianii_DBG:0.001992872236,B_brasiliensis_MK_472_RJ:0.001976729787)3:1.0000005e-06,(Miqueliopuntia_miquelii_FK1098:1.0000005e-06,((Opuntia_quimilo_Galaxy20:0.00198219501,Tunilla_erectoclada_2018_WA09:0.001980342815)1:1.0000005e-06,(Quiabentia_verticellata_1992_1063_01:0.008035537156,(Pereskiopsis_diguettii_HBG39329:0.001977186753,(Micro_pulchella_MCH95:0.01043989876,(Grusonia_aggeria_LCM5651:1.0000005e-06,Cyl_bigelovii_MAB18286:0.001940335964)96:0.0102395713)76:0.001849646881)74:0.002002936678)14:1.0000005e-06)0:1.0000005e-06)0:1.0000005e-06)0:1.0000005e-06)2:1.0000005e-06)23:1.0000005e-06)68:0.002007082788):0.009555087622);
