# Supplementary material for: Insights Into Chloroplast Genome Evolution Across Opuntioideae (Cactaceae) Reveals Robust Yet Sometimes Conflicting Phylogenetic Topologies
Source: Front Plant Sci. 2020 Jun 19;11:729. doi: 10.3389/fpls.2020.00729 (PMC7317007; doi:10.3389/fpls.2020.00729)
Supplement: Supplementary file 2 [file Data_Sheet_1.zip › rpl22.cds.tre]

(Pereskia_sacharosa_DBG2014:0.008609617609,((Quiabentia_verticellata_1992_1063_01:0.01120853292,((Cyl_bigelovii_MAB18286:0.009543470481,Grusonia_aggeria_LCM5651:0.007656175081)50:0.001779093722,(Pereskiopsis_diguettii_HBG39329:0.01742569585,Micro_pulchella_MCH95:0.009736591385)30:0.001623974181)66:0.001859694672)81:0.003891595845,(((Maihueniopsis_atacamensis_FK329:0.009536954659,Pterocactus_gonjianii_DBG:0.003809113047)38:0.00184044014,(Tephrocactus_weberi_2012_0428:0.001860546561,(Austro_cylindrica_MAB19306_WA11:0.01149246748,Cumulopuntia_sphaerica_1993_0190_02_2__FK353_:0.003935624856)58:0.003686480813)20:1.0000005e-06)41:0.001896261157,(Opuntia_quimilo_Galaxy20:0.003657644909,((Tacinga_palmadora_DBG1997_29:1.0000005e-06,B_brasiliensis_MK_472_RJ:1.0000005e-06)81:0.001833861397,((Miqueliopuntia_miquelii_FK1098:0.003686662968,Consolea_rubescens_LCM3323:0.003673698362)24:1.0000005e-06,(Salmonopuntia_salmiana_MK_515:1.0000005e-06,Tunilla_erectoclada_2018_WA09:1.0000005e-06)49:1.0000005e-06)17:1.0000005e-06)44:1.0000005e-06)97:0.007485310188)50:0.001778327043):0.008609617609);
