# Supplementary material for: Insights Into Chloroplast Genome Evolution Across Opuntioideae (Cactaceae) Reveals Robust Yet Sometimes Conflicting Phylogenetic Topologies
Source: Front Plant Sci. 2020 Jun 19;11:729. doi: 10.3389/fpls.2020.00729 (PMC7317007; doi:10.3389/fpls.2020.00729)
Supplement: Supplementary file 2 [file Data_Sheet_1.zip › rpl23-rpl2.IntergenSPACER.tre]

(Pereskia_sacharosa_DBG2014:0.003848191738,(Tunilla_erectoclada_2018_WA09:0.007091275342,(Tacinga_palmadora_DBG1997_29:1.0000005e-06,(((Salmonopuntia_salmiana_MK_515:0.007091264093,Pterocactus_gonjianii_DBG:0.007091270384)6:1.0000005e-06,(Opuntia_quimilo_Galaxy20:0.02196764622,(Cumulopuntia_sphaerica_1993_0190_02_2__FK353_:0.05445527573,Austro_cylindrica_MAB19306_WA11:1.0000005e-06)67:0.007118809964)14:1.0000005e-06)1:1.0000005e-06,(Consolea_rubescens_LCM3323:1.0000005e-06,(Tephrocactus_weberi_2012_0428:1.0000005e-06,(Micro_pulchella_MCH95:1.0000005e-06,(Maihueniopsis_atacamensis_FK329:1.0000005e-06,((Miqueliopuntia_miquelii_FK1098:1.0000005e-06,(Grusonia_aggeria_LCM5651:1.0000005e-06,Quiabentia_verticellata_1992_1063_01:1.0000005e-06)6:1.0000005e-06)0:1.0000005e-06,(B_brasiliensis_MK_472_RJ:1.0000005e-06,(Cyl_bigelovii_MAB18286:1.0000005e-06,Pereskiopsis_diguettii_HBG39329:1.0000005e-06)5:1.0000005e-06)1:1.0000005e-06)0:1.0000005e-06)0:1.0000005e-06)0:1.0000005e-06)0:1.0000005e-06)2:1.0000005e-06)7:1.0000005e-06)15:1.0000005e-06):0.003848191738);
