# Supplementary material for: Insights Into Chloroplast Genome Evolution Across Opuntioideae (Cactaceae) Reveals Robust Yet Sometimes Conflicting Phylogenetic Topologies
Source: Front Plant Sci. 2020 Jun 19;11:729. doi: 10.3389/fpls.2020.00729 (PMC7317007; doi:10.3389/fpls.2020.00729)
Supplement: Supplementary file 2 [file Data_Sheet_1.zip › rpl23.cds.tre]

(Pereskia_sacharosa_DBG2014:5.0000025e-07,(Pereskiopsis_diguettii_HBG39329:1.0000005e-06,((Quiabentia_verticellata_1992_1063_01:1.0000005e-06,(Cyl_bigelovii_MAB18286:1.0000005e-06,Miqueliopuntia_miquelii_FK1098:1.0000005e-06)0:1.0000005e-06)0:1.0000005e-06,(Tunilla_erectoclada_2018_WA09:1.0000005e-06,(Pterocactus_gonjianii_DBG:1.0000005e-06,((Tephrocactus_weberi_2012_0428:1.0000005e-06,(Tacinga_palmadora_DBG1997_29:1.0000005e-06,B_brasiliensis_MK_472_RJ:1.0000005e-06)0:1.0000005e-06)0:1.0000005e-06,(Consolea_rubescens_LCM3323:1.0000005e-06,((Micro_pulchella_MCH95:0.005270595711,Opuntia_quimilo_Galaxy20:0.01064086489)0:1.0000005e-06,((Salmonopuntia_salmiana_MK_515:0.01586445385,Maihueniopsis_atacamensis_FK329:0.01050470746)0:1.0000005e-06,(Grusonia_aggeria_LCM5651:0.005257354514,(Cumulopuntia_sphaerica_1993_0190_02_2__FK353_:0.04378203449,Austro_cylindrica_MAB19306_WA11:1.0000005e-06)100:0.01071864512)0:1.0000005e-06)0:1.0000005e-06)0:1.0000005e-06)0:1.0000005e-06)0:1.0000005e-06)0:1.0000005e-06)0:1.0000005e-06)0:1.0000005e-06):5.0000025e-07);
