# Supplementary material for: Insights Into Chloroplast Genome Evolution Across Opuntioideae (Cactaceae) Reveals Robust Yet Sometimes Conflicting Phylogenetic Topologies
Source: Front Plant Sci. 2020 Jun 19;11:729. doi: 10.3389/fpls.2020.00729 (PMC7317007; doi:10.3389/fpls.2020.00729)
Supplement: Supplementary file 2 [file Data_Sheet_1.zip › rpl32-ndhF.IntergenSPACER.tre]

(Pereskia_sacharosa_DBG2014:0.02201838187,((Micro_pulchella_MCH95:0.1164781281,((Cyl_bigelovii_MAB18286:0.03240200204,Grusonia_aggeria_LCM5651:0.01810656179)100:0.07377937541,(Quiabentia_verticellata_1992_1063_01:0.02478896356,Pereskiopsis_diguettii_HBG39329:0.02898167187)67:0.01030548456)71:0.001535926957)65:0.01443863943,((Tephrocactus_weberi_2012_0428:0.01070839133,((Maihueniopsis_atacamensis_FK329:0.05273572298,Pterocactus_gonjianii_DBG:0.07199542369)71:0.01008108196,(Cumulopuntia_sphaerica_1993_0190_02_2__FK353_:0.0313383334,Austro_cylindrica_MAB19306_WA11:0.02495493397)100:0.07989818465)43:0.0007655657676)65:0.005881209969,(Tunilla_erectoclada_2018_WA09:0.02016574604,((Miqueliopuntia_miquelii_FK1098:0.00864817722,Salmonopuntia_salmiana_MK_515:0.001237969872)53:1.0000005e-06,(Opuntia_quimilo_Galaxy20:0.01158405621,(Consolea_rubescens_LCM3323:0.0135798501,(Tacinga_palmadora_DBG1997_29:0.003753250878,B_brasiliensis_MK_472_RJ:0.001242850846)62:0.000215031029)46:0.001228902218)71:0.003499633456)67:1.0000005e-06)84:0.006883659841)49:0.002195132537):0.02201838187);
