# Supplementary material for: Insights Into Chloroplast Genome Evolution Across Opuntioideae (Cactaceae) Reveals Robust Yet Sometimes Conflicting Phylogenetic Topologies
Source: Front Plant Sci. 2020 Jun 19;11:729. doi: 10.3389/fpls.2020.00729 (PMC7317007; doi:10.3389/fpls.2020.00729)
Supplement: Supplementary file 2 [file Data_Sheet_1.zip › rpl32.cds.tre]

(Pereskia_sacharosa_DBG2014:0.01137674073,(Quiabentia_verticellata_1992_1063_01:0.07700662894,(Tephrocactus_weberi_2012_0428:0.0107206644,(Consolea_rubescens_LCM3323:0.02735676847,((Tacinga_palmadora_DBG1997_29:1.0000005e-06,((Opuntia_quimilo_Galaxy20:1.0000005e-06,Maihueniopsis_atacamensis_FK329:0.01045518548)51:0.005227519866,(Miqueliopuntia_miquelii_FK1098:0.005210159074,(Tunilla_erectoclada_2018_WA09:1.0000005e-06,Salmonopuntia_salmiana_MK_515:1.0000005e-06)67:1.0000005e-06)58:0.005206332627)4:1.0000005e-06)31:0.005253991444,((Austro_cylindrica_MAB19306_WA11:0.01067610408,Cumulopuntia_sphaerica_1993_0190_02_2__FK353_:1.0000005e-06)37:1.0000005e-06,((Pterocactus_gonjianii_DBG:0.1392570013,B_brasiliensis_MK_472_RJ:0.110058602)74:0.06163021149,(Micro_pulchella_MCH95:0.04074096638,(Pereskiopsis_diguettii_HBG39329:0.02064502804,(Cyl_bigelovii_MAB18286:0.0185842791,Grusonia_aggeria_LCM5651:0.0297393953)89:0.01341345505)82:0.009063936835)77:0.01728808922)9:1.0000005e-06)26:0.005279551026)16:1.0000005e-06)46:0.00529272547)23:1.0000005e-06):0.01137674073);
