# Supplementary material for: Insights Into Chloroplast Genome Evolution Across Opuntioideae (Cactaceae) Reveals Robust Yet Sometimes Conflicting Phylogenetic Topologies
Source: Front Plant Sci. 2020 Jun 19;11:729. doi: 10.3389/fpls.2020.00729 (PMC7317007; doi:10.3389/fpls.2020.00729)
Supplement: Supplementary file 2 [file Data_Sheet_1.zip › rpl33-psaJ.IntergenSPACER.tre]

(Pereskia_sacharosa_DBG2014:0.01119054847,((Quiabentia_verticellata_1992_1063_01:0.004386526005,(Grusonia_aggeria_LCM5651:0.002169912506,(Micro_pulchella_MCH95:1.0000005e-06,(Pereskiopsis_diguettii_HBG39329:0.004360425227,Cyl_bigelovii_MAB18286:0.006533275595)27:1.0000005e-06)14:1.0000005e-06)78:0.002169779948)95:0.004376554788,(((Tephrocactus_weberi_2012_0428:0.01109315696,Pterocactus_gonjianii_DBG:0.006598725393)27:1.0000005e-06,(Austro_cylindrica_MAB19306_WA11:0.002255677665,(Cumulopuntia_sphaerica_1993_0190_02_2__FK353_:0.01115566711,Maihueniopsis_atacamensis_FK329:0.006684922628)60:0.0005862549545)37:0.001565702339)93:0.004388067074,((B_brasiliensis_MK_472_RJ:1.0000005e-06,(Tacinga_palmadora_DBG1997_29:0.004350045148,Opuntia_quimilo_Galaxy20:0.008759746965)39:1.0000005e-06)77:0.002171550566,(Consolea_rubescens_LCM3323:0.002172208682,(Miqueliopuntia_miquelii_FK1098:1.0000005e-06,(Salmonopuntia_salmiana_MK_515:0.004355076818,Tunilla_erectoclada_2018_WA09:0.004343503889)32:1.0000005e-06)21:1.0000005e-06)64:1.0000005e-06)98:0.008775182611)40:1.0000005e-06):0.01119054847);
