# Supplementary material for: Insights Into Chloroplast Genome Evolution Across Opuntioideae (Cactaceae) Reveals Robust Yet Sometimes Conflicting Phylogenetic Topologies
Source: Front Plant Sci. 2020 Jun 19;11:729. doi: 10.3389/fpls.2020.00729 (PMC7317007; doi:10.3389/fpls.2020.00729)
Supplement: Supplementary file 2 [file Data_Sheet_1.zip › rpl33.cds.tre]

(Pereskia_sacharosa_DBG2014:0.002468571811,((Pereskiopsis_diguettii_HBG39329:0.009869443577,(Micro_pulchella_MCH95:1.0000005e-06,(Cyl_bigelovii_MAB18286:0.004897510059,Grusonia_aggeria_LCM5651:0.004917711313)20:1.0000005e-06)20:1.0000005e-06)100:0.004917724481,((Maihueniopsis_atacamensis_FK329:0.009957565337,(Cumulopuntia_sphaerica_1993_0190_02_2__FK353_:1.0000005e-06,Austro_cylindrica_MAB19306_WA11:0.004916012093)100:0.004917712707)20:1.0000005e-06,((Tephrocactus_weberi_2012_0428:1.0000005e-06,Pterocactus_gonjianii_DBG:1.0000005e-06)0:1.0000005e-06,(Quiabentia_verticellata_1992_1063_01:0.004944230249,(Opuntia_quimilo_Galaxy20:0.004916012901,(Salmonopuntia_salmiana_MK_515:1.0000005e-06,((Miqueliopuntia_miquelii_FK1098:1.0000005e-06,Tacinga_palmadora_DBG1997_29:1.0000005e-06)0:1.0000005e-06,(Consolea_rubescens_LCM3323:1.0000005e-06,(B_brasiliensis_MK_472_RJ:1.0000005e-06,Tunilla_erectoclada_2018_WA09:1.0000005e-06)0:1.0000005e-06)0:1.0000005e-06)10:1.0000005e-06)20:1.0000005e-06)100:0.004917717762)10:1.0000005e-06)0:1.0000005e-06)0:1.0000005e-06):0.002468571811);
