# Supplementary material for: Insights Into Chloroplast Genome Evolution Across Opuntioideae (Cactaceae) Reveals Robust Yet Sometimes Conflicting Phylogenetic Topologies
Source: Front Plant Sci. 2020 Jun 19;11:729. doi: 10.3389/fpls.2020.00729 (PMC7317007; doi:10.3389/fpls.2020.00729)
Supplement: Supplementary file 2 [file Data_Sheet_1.zip › rpl36-rps11.IntergenSPACER.tre]

(Pereskia_sacharosa_DBG2014:0.007937738333,(Grusonia_aggeria_LCM5651:0.007571862033,((Micro_pulchella_MCH95:0.007722940101,((Tacinga_palmadora_DBG1997_29:1.0000005e-06,B_brasiliensis_MK_472_RJ:1.0000005e-06)57:1.0000005e-06,(Opuntia_quimilo_Galaxy20:0.007955309513,(Miqueliopuntia_miquelii_FK1098:1.0000005e-06,(Salmonopuntia_salmiana_MK_515:1.0000005e-06,Tunilla_erectoclada_2018_WA09:1.0000005e-06)20:1.0000005e-06)34:1.0000005e-06)76:0.007740882885)80:0.007811880569)11:1.0000005e-06,((Consolea_rubescens_LCM3323:0.007673503903,Maihueniopsis_atacamensis_FK329:0.007605527455)1:1.0000005e-06,(Quiabentia_verticellata_1992_1063_01:1.0000005e-06,(Pereskiopsis_diguettii_HBG39329:1.0000005e-06,(Cyl_bigelovii_MAB18286:1.0000005e-06,(Tephrocactus_weberi_2012_0428:1.0000005e-06,(Pterocactus_gonjianii_DBG:1.0000005e-06,(Austro_cylindrica_MAB19306_WA11:0.007828222477,Cumulopuntia_sphaerica_1993_0190_02_2__FK353_:1.0000005e-06)16:1.0000005e-06)4:1.0000005e-06)11:1.0000005e-06)8:1.0000005e-06)4:1.0000005e-06)0:1.0000005e-06)2:1.0000005e-06)6:1.0000005e-06):0.007937738333);
