# Supplementary material for: Insights Into Chloroplast Genome Evolution Across Opuntioideae (Cactaceae) Reveals Robust Yet Sometimes Conflicting Phylogenetic Topologies
Source: Front Plant Sci. 2020 Jun 19;11:729. doi: 10.3389/fpls.2020.00729 (PMC7317007; doi:10.3389/fpls.2020.00729)
Supplement: Supplementary file 2 [file Data_Sheet_1.zip › rpoA-petD.IntergenSPACER.tre]

(Pereskia_sacharosa_DBG2014:0.01046012591,(Pereskiopsis_diguettii_HBG39329:0.006772182958,(((Pterocactus_gonjianii_DBG:0.006952208185,Tephrocactus_weberi_2012_0428:0.00692019367)35:1.0000005e-06,(Maihueniopsis_atacamensis_FK329:0.01156296583,(Cumulopuntia_sphaerica_1993_0190_02_2__FK353_:0.007129947702,Austro_cylindrica_MAB19306_WA11:1.0000005e-06)100:0.1420443471)95:0.009195827233)94:0.006836678236,((Quiabentia_verticellata_1992_1063_01:0.006838434354,Cyl_bigelovii_MAB18286:0.02063514019)0:1.0000005e-06,(Miqueliopuntia_miquelii_FK1098:1.0000005e-06,(((Tacinga_palmadora_DBG1997_29:1.0000005e-06,Tunilla_erectoclada_2018_WA09:1.0000005e-06)22:1.0000005e-06,(Micro_pulchella_MCH95:1.0000005e-06,Grusonia_aggeria_LCM5651:1.0000005e-06)1:1.0000005e-06)0:1.0000005e-06,(Consolea_rubescens_LCM3323:1.0000005e-06,(Salmonopuntia_salmiana_MK_515:1.0000005e-06,(B_brasiliensis_MK_472_RJ:1.0000005e-06,Opuntia_quimilo_Galaxy20:1.0000005e-06)0:1.0000005e-06)0:1.0000005e-06)0:1.0000005e-06)0:1.0000005e-06)7:1.0000005e-06)0:1.0000005e-06)10:1.0000005e-06):0.01046012591);
