# Supplementary material for: Insights Into Chloroplast Genome Evolution Across Opuntioideae (Cactaceae) Reveals Robust Yet Sometimes Conflicting Phylogenetic Topologies
Source: Front Plant Sci. 2020 Jun 19;11:729. doi: 10.3389/fpls.2020.00729 (PMC7317007; doi:10.3389/fpls.2020.00729)
Supplement: Supplementary file 2 [file Data_Sheet_1.zip › rpoA.cds.tre]

(Pereskia_sacharosa_DBG2014:0.008497363447,((Consolea_rubescens_LCM3323:0.002147425372,((B_brasiliensis_MK_472_RJ:1.0000005e-06,Tacinga_palmadora_DBG1997_29:1.0000005e-06)58:1.0000005e-06,(Opuntia_quimilo_Galaxy20:0.002145354182,(Miqueliopuntia_miquelii_FK1098:0.001081257796,(Tunilla_erectoclada_2018_WA09:0.001069111337,Salmonopuntia_salmiana_MK_515:1.0000005e-06)71:0.001073888745)51:0.001078786745)20:1.0000005e-06)26:1.0000005e-06)51:0.00106045953,((Pereskiopsis_diguettii_HBG39329:0.004542790879,(Micro_pulchella_MCH95:0.01839173664,(Cyl_bigelovii_MAB18286:0.002109071968,Grusonia_aggeria_LCM5651:0.00431813217)100:0.004662911167)88:0.006757127424)94:0.00902978795,(Quiabentia_verticellata_1992_1063_01:0.01175427503,((Pterocactus_gonjianii_DBG:0.004636475347,Maihueniopsis_atacamensis_FK329:0.01343000472)81:0.003024360372,(Tephrocactus_weberi_2012_0428:1.0000005e-06,(Cumulopuntia_sphaerica_1993_0190_02_2__FK353_:0.007119118448,Austro_cylindrica_MAB19306_WA11:0.007455045413)100:0.04143451228)41:0.002185661894)85:0.005807356095)62:0.002090175371)67:0.001214583803):0.008497363447);
