# Supplementary material for: Insights Into Chloroplast Genome Evolution Across Opuntioideae (Cactaceae) Reveals Robust Yet Sometimes Conflicting Phylogenetic Topologies
Source: Front Plant Sci. 2020 Jun 19;11:729. doi: 10.3389/fpls.2020.00729 (PMC7317007; doi:10.3389/fpls.2020.00729)
Supplement: Supplementary file 2 [file Data_Sheet_1.zip › rpoB-trnC.IntergenSPACER.tre]

(Pereskia_sacharosa_DBG2014:0.01437671062,(Consolea_rubescens_LCM3323:0.002487516782,(((B_brasiliensis_MK_472_RJ:1.0000005e-06,(Opuntia_quimilo_Galaxy20:0.008373127214,Tacinga_palmadora_DBG1997_29:0.00184024501)13:1.0000005e-06)45:0.0009195213934,(Tunilla_erectoclada_2018_WA09:0.0009175890498,(Miqueliopuntia_miquelii_FK1098:0.001842496296,Salmonopuntia_salmiana_MK_515:0.0009174773448)44:1.0000005e-06)85:0.001839636564)57:0.00115643631,(((Cyl_bigelovii_MAB18286:0.005441854732,Grusonia_aggeria_LCM5651:0.002927864738)100:0.005883519035,(Micro_pulchella_MCH95:0.003559844526,(Pereskiopsis_diguettii_HBG39329:0.02303217778,Quiabentia_verticellata_1992_1063_01:0.01127890289)56:0.0007424513798)52:0.00203358846)90:0.003717555913,(Pterocactus_gonjianii_DBG:0.007543265993,(Tephrocactus_weberi_2012_0428:0.005805391539,(Maihueniopsis_atacamensis_FK329:0.006032199354,(Cumulopuntia_sphaerica_1993_0190_02_2__FK353_:0.009968470805,Austro_cylindrica_MAB19306_WA11:0.009442130355)100:0.02641236351)63:0.002564528843)74:0.00126687643)62:0.0008910064276)65:0.001920421861)15:1.0000005e-06):0.01437671062);
