# Supplementary material for: Insights Into Chloroplast Genome Evolution Across Opuntioideae (Cactaceae) Reveals Robust Yet Sometimes Conflicting Phylogenetic Topologies
Source: Front Plant Sci. 2020 Jun 19;11:729. doi: 10.3389/fpls.2020.00729 (PMC7317007; doi:10.3389/fpls.2020.00729)
Supplement: Supplementary file 2 [file Data_Sheet_1.zip › rpoB.cds.tre]

(Pereskia_sacharosa_DBG2014:0.009156733692,(((Pterocactus_gonjianii_DBG:0.003789319874,Tephrocactus_weberi_2012_0428:0.002836895904)78:0.0003114344695,(Maihueniopsis_atacamensis_FK329:0.00282495342,(Cumulopuntia_sphaerica_1993_0190_02_2__FK353_:0.003162945582,Austro_cylindrica_MAB19306_WA11:0.0009134227084)99:0.002855501098)60:1.0000005e-06)82:0.0006254530726,((Quiabentia_verticellata_1992_1063_01:0.003473998041,((Grusonia_aggeria_LCM5651:0.005098457039,Cyl_bigelovii_MAB18286:0.003156426225)97:0.002166372139,(Micro_pulchella_MCH95:0.002850365946,Pereskiopsis_diguettii_HBG39329:0.006352996736)35:1.0000005e-06)54:0.0005868846983)100:0.004173165534,((B_brasiliensis_MK_472_RJ:0.000311348822,Tacinga_palmadora_DBG1997_29:0.0006230304173)54:1.0000005e-06,(Opuntia_quimilo_Galaxy20:0.0006225154044,(Consolea_rubescens_LCM3323:0.003445902723,(Miqueliopuntia_miquelii_FK1098:1.0000005e-06,(Salmonopuntia_salmiana_MK_515:0.001247726713,Tunilla_erectoclada_2018_WA09:0.001246795012)56:1.0000005e-06)77:0.0003111061689)28:1.0000005e-06)64:0.000311231291)100:0.002191755821)49:1.0000005e-06):0.009156733692);
