# Supplementary material for: Insights Into Chloroplast Genome Evolution Across Opuntioideae (Cactaceae) Reveals Robust Yet Sometimes Conflicting Phylogenetic Topologies
Source: Front Plant Sci. 2020 Jun 19;11:729. doi: 10.3389/fpls.2020.00729 (PMC7317007; doi:10.3389/fpls.2020.00729)
Supplement: Supplementary file 2 [file Data_Sheet_1.zip › rpoC1.cds.tre]

(Pereskia_sacharosa_DBG2014:0.006950003086,((Consolea_rubescens_LCM3323:0.002093134546,(Tacinga_palmadora_DBG1997_29:0.00165388633,(B_brasiliensis_MK_472_RJ:1.0000005e-06,(Opuntia_quimilo_Galaxy20:0.00207286041,(Salmonopuntia_salmiana_MK_515:0.0004122375212,(Tunilla_erectoclada_2018_WA09:0.0004139315965,Miqueliopuntia_miquelii_FK1098:1.0000005e-06)63:1.0000005e-06)98:0.001656242927)37:1.0000005e-06)42:1.0000005e-06)65:0.0008111999694)62:0.0008493277466,((Quiabentia_verticellata_1992_1063_01:0.001626975042,(Pereskiopsis_diguettii_HBG39329:0.00340623464,(Micro_pulchella_MCH95:0.0028439931,(Grusonia_aggeria_LCM5651:0.004561370956,Cyl_bigelovii_MAB18286:0.001321945638)51:0.001248125502)88:0.000440958269)98:0.002114663602)95:0.00171058311,(Maihueniopsis_atacamensis_FK329:0.003348827965,(Pterocactus_gonjianii_DBG:0.002507577506,(Tephrocactus_weberi_2012_0428:0.001670662719,(Cumulopuntia_sphaerica_1993_0190_02_2__FK353_:0.0008203680687,Austro_cylindrica_MAB19306_WA11:0.001666998704)90:0.001665824587)60:0.0004112205042)46:1.0000005e-06)40:0.0004129381054)51:0.0004136708992):0.006950003086);
