# Supplementary material for: Insights Into Chloroplast Genome Evolution Across Opuntioideae (Cactaceae) Reveals Robust Yet Sometimes Conflicting Phylogenetic Topologies
Source: Front Plant Sci. 2020 Jun 19;11:729. doi: 10.3389/fpls.2020.00729 (PMC7317007; doi:10.3389/fpls.2020.00729)
Supplement: Supplementary file 2 [file Data_Sheet_1.zip › rpoC2.cds.tre]

(Pereskia_sacharosa_DBG2014:0.01031531265,((Quiabentia_verticellata_1992_1063_01:0.001722643238,(Micro_pulchella_MCH95:0.001722030978,(Pereskiopsis_diguettii_HBG39329:0.002456491573,(Grusonia_aggeria_LCM5651:0.003465585662,Cyl_bigelovii_MAB18286:0.001221710729)100:0.001971337287)80:1.0000005e-06)95:0.0007349146223)97:0.0007626520007,(((Maihueniopsis_atacamensis_FK329:0.003389146136,Tephrocactus_weberi_2012_0428:0.003300221934)56:0.0004764514063,(Pterocactus_gonjianii_DBG:0.002984814745,(Austro_cylindrica_MAB19306_WA11:0.001727526177,Cumulopuntia_sphaerica_1993_0190_02_2__FK353_:0.002469202741)100:0.002245593293)58:0.000308825657)70:0.0003828304719,((Consolea_rubescens_LCM3323:0.004189585521,(Tacinga_palmadora_DBG1997_29:0.001477151746,B_brasiliensis_MK_472_RJ:0.0007374864641)65:0.0002413721454)22:1.0000005e-06,(Salmonopuntia_salmiana_MK_515:0.0004881036106,(Miqueliopuntia_miquelii_FK1098:0.0002438997419,(Opuntia_quimilo_Galaxy20:0.002710666509,Tunilla_erectoclada_2018_WA09:0.0002438395014)39:1.0000005e-06)24:1.0000005e-06)85:0.000488464335)100:0.002241180657)42:0.0002509047216):0.01031531265);
