# Supplementary material for: Insights Into Chloroplast Genome Evolution Across Opuntioideae (Cactaceae) Reveals Robust Yet Sometimes Conflicting Phylogenetic Topologies
Source: Front Plant Sci. 2020 Jun 19;11:729. doi: 10.3389/fpls.2020.00729 (PMC7317007; doi:10.3389/fpls.2020.00729)
Supplement: Supplementary file 2 [file Data_Sheet_1.zip › rps11-rpoA.IntergenSPACER.tre]

(Pereskia_sacharosa_DBG2014:5.0000025e-07,(Opuntia_quimilo_Galaxy20:1.0000005e-06,((Salmonopuntia_salmiana_MK_515:1.0000005e-06,((Pterocactus_gonjianii_DBG:1.0000005e-06,Cyl_bigelovii_MAB18286:1.0000005e-06)3:1.0000005e-06,(Miqueliopuntia_miquelii_FK1098:1.0000005e-06,Consolea_rubescens_LCM3323:1.0000005e-06)1:1.0000005e-06)0:1.0000005e-06)0:1.0000005e-06,((Cumulopuntia_sphaerica_1993_0190_02_2__FK353_:1.0000005e-06,Tunilla_erectoclada_2018_WA09:1.0000005e-06)6:1.0000005e-06,((Tacinga_palmadora_DBG1997_29:1.0000005e-06,(Pereskiopsis_diguettii_HBG39329:1.0000005e-06,B_brasiliensis_MK_472_RJ:1.0000005e-06)3:1.0000005e-06)1:1.0000005e-06,(Quiabentia_verticellata_1992_1063_01:0.0176077728,(Tephrocactus_weberi_2012_0428:0.01543214426,(Maihueniopsis_atacamensis_FK329:1.0000005e-06,(Austro_cylindrica_MAB19306_WA11:0.01518804981,(Grusonia_aggeria_LCM5651:1.0000005e-06,Micro_pulchella_MCH95:0.1236541725)43:0.03247726491)16:1.0000005e-06)36:0.01672485167)36:1.0000005e-06)12:1.0000005e-06)0:1.0000005e-06)0:1.0000005e-06)0:1.0000005e-06):5.0000025e-07);
