# Supplementary material for: Insights Into Chloroplast Genome Evolution Across Opuntioideae (Cactaceae) Reveals Robust Yet Sometimes Conflicting Phylogenetic Topologies
Source: Front Plant Sci. 2020 Jun 19;11:729. doi: 10.3389/fpls.2020.00729 (PMC7317007; doi:10.3389/fpls.2020.00729)
Supplement: Supplementary file 2 [file Data_Sheet_1.zip › rps11.cds.tre]

(Pereskia_sacharosa_DBG2014:0.04136295513,((Salmonopuntia_salmiana_MK_515:0.002467508157,((Miqueliopuntia_miquelii_FK1098:1.0000005e-06,(Opuntia_quimilo_Galaxy20:1.0000005e-06,Tunilla_erectoclada_2018_WA09:1.0000005e-06)35:1.0000005e-06)33:1.0000005e-06,(Consolea_rubescens_LCM3323:0.00749701594,(B_brasiliensis_MK_472_RJ:1.0000005e-06,Tacinga_palmadora_DBG1997_29:1.0000005e-06)66:0.00246346007)15:1.0000005e-06)16:1.0000005e-06)89:0.005102404014,((Pereskiopsis_diguettii_HBG39329:1.0000005e-06,(Quiabentia_verticellata_1992_1063_01:0.007484940615,(Micro_pulchella_MCH95:0.02046542863,(Grusonia_aggeria_LCM5651:0.007636233831,Cyl_bigelovii_MAB18286:0.002479723101)64:0.002458062965)39:1.0000005e-06)35:0.00246657314)61:0.005014837039,(Tephrocactus_weberi_2012_0428:0.007450390491,(Pterocactus_gonjianii_DBG:1.0000005e-06,(Austro_cylindrica_MAB19306_WA11:0.0125953745,(Cumulopuntia_sphaerica_1993_0190_02_2__FK353_:0.005024517276,Maihueniopsis_atacamensis_FK329:0.004999501286)44:0.002440585898)19:1.0000005e-06)8:1.0000005e-06)58:0.002482315173)72:0.004954066076):0.04136295513);
