# Supplementary material for: Insights Into Chloroplast Genome Evolution Across Opuntioideae (Cactaceae) Reveals Robust Yet Sometimes Conflicting Phylogenetic Topologies
Source: Front Plant Sci. 2020 Jun 19;11:729. doi: 10.3389/fpls.2020.00729 (PMC7317007; doi:10.3389/fpls.2020.00729)
Supplement: Supplementary file 2 [file Data_Sheet_1.zip › rps12.cds.tre]

(Pereskia_sacharosa_DBG2014:0.003760801932,((Maihueniopsis_atacamensis_FK329:0.001403172144,(Austro_cylindrica_MAB19306_WA11:0.003945491483,Cumulopuntia_sphaerica_1993_0190_02_2__FK353_:0.003560620218)48:0.002139152935)47:0.001776143138,((Consolea_rubescens_LCM3323:1.0000005e-06,(Cyl_bigelovii_MAB18286:1.0000005e-06,(Grusonia_aggeria_LCM5651:1.0000005e-06,(Pereskiopsis_diguettii_HBG39329:1.0000005e-06,(Tacinga_palmadora_DBG1997_29:1.0000005e-06,Miqueliopuntia_miquelii_FK1098:0.001057153009)12:1.0000005e-06)3:1.0000005e-06)0:1.0000005e-06)2:1.0000005e-06)5:1.0000005e-06,(Tunilla_erectoclada_2018_WA09:1.0000005e-06,(Salmonopuntia_salmiana_MK_515:0.005359048065,((Micro_pulchella_MCH95:0.002120526842,Tephrocactus_weberi_2012_0428:0.00211753964)73:1.0000005e-06,(Opuntia_quimilo_Galaxy20:1.0000005e-06,(B_brasiliensis_MK_472_RJ:1.0000005e-06,(Quiabentia_verticellata_1992_1063_01:0.002115024821,Pterocactus_gonjianii_DBG:0.006441653401)11:1.0000005e-06)3:1.0000005e-06)6:1.0000005e-06)36:0.001055495863)0:1.0000005e-06)0:1.0000005e-06)4:1.0000005e-06):0.003760801932);
