# Supplementary material for: Insights Into Chloroplast Genome Evolution Across Opuntioideae (Cactaceae) Reveals Robust Yet Sometimes Conflicting Phylogenetic Topologies
Source: Front Plant Sci. 2020 Jun 19;11:729. doi: 10.3389/fpls.2020.00729 (PMC7317007; doi:10.3389/fpls.2020.00729)
Supplement: Supplementary file 2 [file Data_Sheet_1.zip › rps14-psaB.IntergenSPACER.tre]

(Pereskia_sacharosa_DBG2014:0.0519199658,(Tephrocactus_weberi_2012_0428:0.007889315677,((Cyl_bigelovii_MAB18286:0.008105785091,(Tunilla_erectoclada_2018_WA09:0.008103264638,(Miqueliopuntia_miquelii_FK1098:1.0000005e-06,((Consolea_rubescens_LCM3323:1.0000005e-06,Salmonopuntia_salmiana_MK_515:1.0000005e-06)10:1.0000005e-06,(Opuntia_quimilo_Galaxy20:1.0000005e-06,(Tacinga_palmadora_DBG1997_29:1.0000005e-06,B_brasiliensis_MK_472_RJ:1.0000005e-06)10:1.0000005e-06)0:1.0000005e-06)10:1.0000005e-06)20:1.0000005e-06)100:0.0163587777)14:1.0000005e-06,(Micro_pulchella_MCH95:1.0000005e-06,(Pereskiopsis_diguettii_HBG39329:1.0000005e-06,((Grusonia_aggeria_LCM5651:0.008102605255,Quiabentia_verticellata_1992_1063_01:0.008076411151)0:1.0000005e-06,((Austro_cylindrica_MAB19306_WA11:1.0000005e-06,Cumulopuntia_sphaerica_1993_0190_02_2__FK353_:1.0000005e-06)100:0.0332211813,(Maihueniopsis_atacamensis_FK329:1.0000005e-06,Pterocactus_gonjianii_DBG:0.008026366107)100:0.008073846175)0:1.0000005e-06)10:1.0000005e-06)0:1.0000005e-06)0:1.0000005e-06)14:0.000234133126):0.0519199658);
