# Supplementary material for: Insights Into Chloroplast Genome Evolution Across Opuntioideae (Cactaceae) Reveals Robust Yet Sometimes Conflicting Phylogenetic Topologies
Source: Front Plant Sci. 2020 Jun 19;11:729. doi: 10.3389/fpls.2020.00729 (PMC7317007; doi:10.3389/fpls.2020.00729)
Supplement: Supplementary file 2 [file Data_Sheet_1.zip › rps14.cds.tre]

(Pereskia_sacharosa_DBG2014:0.00686334361,((Tephrocactus_weberi_2012_0428:0.003399923435,(Maihueniopsis_atacamensis_FK329:0.003308763938,(Austro_cylindrica_MAB19306_WA11:0.006675402838,Cumulopuntia_sphaerica_1993_0190_02_2__FK353_:0.003303676118)41:1.0000005e-06)94:0.006682293108)94:0.003309374679,(Pterocactus_gonjianii_DBG:1.0000005e-06,(((Cyl_bigelovii_MAB18286:0.006710465971,Grusonia_aggeria_LCM5651:0.006788727333)100:0.0102607609,(Micro_pulchella_MCH95:1.0000005e-06,Pereskiopsis_diguettii_HBG39329:1.0000005e-06)45:1.0000005e-06)91:0.003335550333,((Quiabentia_verticellata_1992_1063_01:1.0000005e-06,(Consolea_rubescens_LCM3323:1.0000005e-06,Salmonopuntia_salmiana_MK_515:1.0000005e-06)12:1.0000005e-06)20:1.0000005e-06,(Miqueliopuntia_miquelii_FK1098:1.0000005e-06,(Tacinga_palmadora_DBG1997_29:1.0000005e-06,(B_brasiliensis_MK_472_RJ:1.0000005e-06,(Tunilla_erectoclada_2018_WA09:1.0000005e-06,Opuntia_quimilo_Galaxy20:1.0000005e-06)10:1.0000005e-06)2:1.0000005e-06)1:1.0000005e-06)93:0.003304932369)93:0.003325603742)32:1.0000005e-06)39:1.0000005e-06):0.00686334361);
