# Supplementary material for: Insights Into Chloroplast Genome Evolution Across Opuntioideae (Cactaceae) Reveals Robust Yet Sometimes Conflicting Phylogenetic Topologies
Source: Front Plant Sci. 2020 Jun 19;11:729. doi: 10.3389/fpls.2020.00729 (PMC7317007; doi:10.3389/fpls.2020.00729)
Supplement: Supplementary file 2 [file Data_Sheet_1.zip › rps15-ycf1.IntergenSPACER.tre]

(Pereskia_sacharosa_DBG2014:0.07872046508,((Tacinga_palmadora_DBG1997_29:0.03905070534,(Miqueliopuntia_miquelii_FK1098:1.0000005e-06,(B_brasiliensis_MK_472_RJ:1.0000005e-06,(Salmonopuntia_salmiana_MK_515:0.002581667767,(Consolea_rubescens_LCM3323:0.004020772167,(Tunilla_erectoclada_2018_WA09:0.002581421163,Opuntia_quimilo_Galaxy20:0.003878384781)15:1.0000005e-06)77:0.004028479348)28:1.0000005e-06)12:1.0000005e-06)49:1.0000005e-06)94:0.02423946297,((Grusonia_aggeria_LCM5651:0.01067451388,(Cyl_bigelovii_MAB18286:0.009008391157,Quiabentia_verticellata_1992_1063_01:0.1561306259)5:0.0002829207802)13:0.03817372858,(Maihueniopsis_atacamensis_FK329:0.02243059351,(Tephrocactus_weberi_2012_0428:0.005346643658,(Cumulopuntia_sphaerica_1993_0190_02_2__FK353_:0.005491619574,(Austro_cylindrica_MAB19306_WA11:0.008768605272,(Pterocactus_gonjianii_DBG:0.06106862078,(Micro_pulchella_MCH95:0.0210037944,Pereskiopsis_diguettii_HBG39329:0.03287886966)10:0.02172531949)10:0.01757742424)9:0.001385025243)100:0.1034416543)7:1.0000005e-06)4:0.004685700514)41:0.00487539818):0.07872046508);
