# Supplementary material for: Insights Into Chloroplast Genome Evolution Across Opuntioideae (Cactaceae) Reveals Robust Yet Sometimes Conflicting Phylogenetic Topologies
Source: Front Plant Sci. 2020 Jun 19;11:729. doi: 10.3389/fpls.2020.00729 (PMC7317007; doi:10.3389/fpls.2020.00729)
Supplement: Supplementary file 2 [file Data_Sheet_1.zip › rps15.cds.tre]

(Pereskia_sacharosa_DBG2014:0.01365037913,(Cyl_bigelovii_MAB18286:0.005325899795,(Grusonia_aggeria_LCM5651:0.008135147295,((Micro_pulchella_MCH95:0.00815486306,Quiabentia_verticellata_1992_1063_01:0.0185719731)65:0.002870087328,(Tephrocactus_weberi_2012_0428:0.002632428093,(Tunilla_erectoclada_2018_WA09:1.0000005e-06,(Miqueliopuntia_miquelii_FK1098:1.0000005e-06,(Austro_cylindrica_MAB19306_WA11:1.0000005e-06,(Consolea_rubescens_LCM3323:1.0000005e-06,((Pterocactus_gonjianii_DBG:0.005282124,(Cumulopuntia_sphaerica_1993_0190_02_2__FK353_:0.002639121949,Salmonopuntia_salmiana_MK_515:0.002655058453)78:0.002632893381)15:1.0000005e-06,((Opuntia_quimilo_Galaxy20:1.0000005e-06,Pereskiopsis_diguettii_HBG39329:1.0000005e-06)40:1.0000005e-06,(Maihueniopsis_atacamensis_FK329:0.005277247895,(Tacinga_palmadora_DBG1997_29:1.0000005e-06,B_brasiliensis_MK_472_RJ:1.0000005e-06)85:0.002632792631)8:1.0000005e-06)7:1.0000005e-06)39:1.0000005e-06)31:1.0000005e-06)2:1.0000005e-06)2:1.0000005e-06)15:1.0000005e-06)21:1.0000005e-06)28:1.0000005e-06)53:1.0000005e-06):0.01365037913);
