# Supplementary material for: Insights Into Chloroplast Genome Evolution Across Opuntioideae (Cactaceae) Reveals Robust Yet Sometimes Conflicting Phylogenetic Topologies
Source: Front Plant Sci. 2020 Jun 19;11:729. doi: 10.3389/fpls.2020.00729 (PMC7317007; doi:10.3389/fpls.2020.00729)
Supplement: Supplementary file 2 [file Data_Sheet_1.zip › rps16-trnK.IntergenSPACER.tre]

(Pereskia_sacharosa_DBG2014:0.006721528859,((Austro_cylindrica_MAB19306_WA11:0.006654391052,Cumulopuntia_sphaerica_1993_0190_02_2__FK353_:1.0000005e-06)76:0.002194573477,((Maihueniopsis_atacamensis_FK329:0.002202570373,Tephrocactus_weberi_2012_0428:0.00219739694)31:1.0000005e-06,((Opuntia_quimilo_Galaxy20:0.006729863392,(Tunilla_erectoclada_2018_WA09:0.004412536051,(Miqueliopuntia_miquelii_FK1098:1.0000005e-06,Salmonopuntia_salmiana_MK_515:1.0000005e-06)50:1.0000005e-06)36:1.0000005e-06)70:0.002179223243,((Consolea_rubescens_LCM3323:1.0000005e-06,(B_brasiliensis_MK_472_RJ:0.002192682928,Tacinga_palmadora_DBG1997_29:0.002189951112)10:1.0000005e-06)19:1.0000005e-06,(Pterocactus_gonjianii_DBG:0.02512517731,((Cyl_bigelovii_MAB18286:0.004333483199,Grusonia_aggeria_LCM5651:0.002144202561)75:0.004361189553,(Micro_pulchella_MCH95:0.006559759451,(Pereskiopsis_diguettii_HBG39329:0.008832932399,Quiabentia_verticellata_1992_1063_01:0.004374376418)46:1.0000005e-06)22:1.0000005e-06)19:0.002172980548)12:1.0000005e-06)33:0.002178859094)16:1.0000005e-06)37:1.0000005e-06):0.006721528859);
