# Supplementary material for: Insights Into Chloroplast Genome Evolution Across Opuntioideae (Cactaceae) Reveals Robust Yet Sometimes Conflicting Phylogenetic Topologies
Source: Front Plant Sci. 2020 Jun 19;11:729. doi: 10.3389/fpls.2020.00729 (PMC7317007; doi:10.3389/fpls.2020.00729)
Supplement: Supplementary file 2 [file Data_Sheet_1.zip › rps16.cds.tre]

(Pereskia_sacharosa_DBG2014:0.00920549441,(((B_brasiliensis_MK_472_RJ:1.0000005e-06,Tacinga_palmadora_DBG1997_29:0.002997279531)70:0.001488881036,(Consolea_rubescens_LCM3323:0.002990324424,(Opuntia_quimilo_Galaxy20:0.00450354906,(Salmonopuntia_salmiana_MK_515:0.003001131522,(Miqueliopuntia_miquelii_FK1098:1.0000005e-06,Tunilla_erectoclada_2018_WA09:0.001495768081)74:0.001489133869)55:0.001499145303)47:1.0000005e-06)24:1.0000005e-06)98:0.00449222105,((Tephrocactus_weberi_2012_0428:0.001485674059,(Austro_cylindrica_MAB19306_WA11:0.003876846199,(Cumulopuntia_sphaerica_1993_0190_02_2__FK353_:0.005314616547,Pterocactus_gonjianii_DBG:0.01129369572)63:0.003050062078)45:0.0005923737138)57:0.001491421703,(Maihueniopsis_atacamensis_FK329:0.01052557545,(Quiabentia_verticellata_1992_1063_01:0.002976807636,((Grusonia_aggeria_LCM5651:0.002935812931,Cyl_bigelovii_MAB18286:1.0000005e-06)68:0.001464386836,(Micro_pulchella_MCH95:0.004415946963,Pereskiopsis_diguettii_HBG39329:0.004424581884)26:1.0000005e-06)78:0.001429107709)98:0.007535599168)26:1.0000005e-06)33:1.0000005e-06):0.00920549441);
