# Supplementary material for: Insights Into Chloroplast Genome Evolution Across Opuntioideae (Cactaceae) Reveals Robust Yet Sometimes Conflicting Phylogenetic Topologies
Source: Front Plant Sci. 2020 Jun 19;11:729. doi: 10.3389/fpls.2020.00729 (PMC7317007; doi:10.3389/fpls.2020.00729)
Supplement: Supplementary file 2 [file Data_Sheet_1.zip › rps18-rpl33.IntergenSPACER.tre]

(Pereskia_sacharosa_DBG2014:0.01541386234,((Salmonopuntia_salmiana_MK_515:0.01806992467,(Opuntia_quimilo_Galaxy20:0.05328718457,(Miqueliopuntia_miquelii_FK1098:0.007115213354,(Consolea_rubescens_LCM3323:0.03495060027,(Tunilla_erectoclada_2018_WA09:1.0000005e-06,(B_brasiliensis_MK_472_RJ:1.0000005e-06,(Tacinga_palmadora_DBG1997_29:0.04092094234,Tephrocactus_weberi_2012_0428:0.2514420666)95:0.1750613656)45:0.01085832615)26:1.0000005e-06)24:0.003534464182)28:0.009251486997)45:0.01948195597)58:0.03373766648,((Maihueniopsis_atacamensis_FK329:0.1697632401,(Austro_cylindrica_MAB19306_WA11:0.03355148537,(Cumulopuntia_sphaerica_1993_0190_02_2__FK353_:0.03564145492,Pterocactus_gonjianii_DBG:0.07369919846)51:0.02279778176)28:0.006451058559)39:0.0167157929,(Micro_pulchella_MCH95:0.0359015796,(Pereskiopsis_diguettii_HBG39329:0.0601260815,(Grusonia_aggeria_LCM5651:0.007649791618,(Quiabentia_verticellata_1992_1063_01:0.09835682546,Cyl_bigelovii_MAB18286:0.02543889232)53:0.04919486425)25:0.00554980371)34:0.01089260377)50:0.01485278647)31:0.01658367719):0.01541386234);
