# Supplementary material for: Insights Into Chloroplast Genome Evolution Across Opuntioideae (Cactaceae) Reveals Robust Yet Sometimes Conflicting Phylogenetic Topologies
Source: Front Plant Sci. 2020 Jun 19;11:729. doi: 10.3389/fpls.2020.00729 (PMC7317007; doi:10.3389/fpls.2020.00729)
Supplement: Supplementary file 2 [file Data_Sheet_1.zip › rps18.cds.tre]

(Pereskia_sacharosa_DBG2014:0.0802982497,(Maihueniopsis_atacamensis_FK329:0.01351946609,(((Quiabentia_verticellata_1992_1063_01:0.0219424874,Pereskiopsis_diguettii_HBG39329:0.01503438226)89:0.01844550227,(Austro_cylindrica_MAB19306_WA11:0.002971184136,Cumulopuntia_sphaerica_1993_0190_02_2__FK353_:0.007180024866)99:0.01260795878)19:1.0000005e-06,(((Tephrocactus_weberi_2012_0428:0.01710909193,Pterocactus_gonjianii_DBG:0.002956261879)35:0.004453319927,(Cyl_bigelovii_MAB18286:0.03703089323,(Grusonia_aggeria_LCM5651:0.01281826593,Micro_pulchella_MCH95:0.08495811258)32:1.0000005e-06)28:0.007457032778)12:0.002098262708,(B_brasiliensis_MK_472_RJ:1.0000005e-06,(Tacinga_palmadora_DBG1997_29:1.0000005e-06,(Opuntia_quimilo_Galaxy20:0.004788370211,(Salmonopuntia_salmiana_MK_515:0.002382517809,(Consolea_rubescens_LCM3323:0.01710595004,(Miqueliopuntia_miquelii_FK1098:0.002365859286,Tunilla_erectoclada_2018_WA09:1.0000005e-06)71:1.0000005e-06)73:0.004858287291)59:0.002416538263)66:0.007178508617)41:0.002352099748)71:0.00984313738)38:0.01008849421)36:0.006570481314):0.0802982497);
