# Supplementary material for: Insights Into Chloroplast Genome Evolution Across Opuntioideae (Cactaceae) Reveals Robust Yet Sometimes Conflicting Phylogenetic Topologies
Source: Front Plant Sci. 2020 Jun 19;11:729. doi: 10.3389/fpls.2020.00729 (PMC7317007; doi:10.3389/fpls.2020.00729)
Supplement: Supplementary file 2 [file Data_Sheet_1.zip › rps19.cds.tre]

(Pereskia_sacharosa_DBG2014:0.06017699844,(((Salmonopuntia_salmiana_MK_515:0.01389101572,(Cumulopuntia_sphaerica_1993_0190_02_2__FK353_:0.0213618462,Miqueliopuntia_miquelii_FK1098:1.0000005e-06)42:0.006853062186)7:1.0000005e-06,(Tunilla_erectoclada_2018_WA09:1.0000005e-06,(Tacinga_palmadora_DBG1997_29:1.0000005e-06,(B_brasiliensis_MK_472_RJ:1.0000005e-06,Opuntia_quimilo_Galaxy20:1.0000005e-06)13:1.0000005e-06)5:1.0000005e-06)34:1.0000005e-06)27:0.006873343472,((Maihueniopsis_atacamensis_FK329:0.006876937385,(Consolea_rubescens_LCM3323:0.0215685958,Austro_cylindrica_MAB19306_WA11:0.006876298229)10:1.0000005e-06)4:1.0000005e-06,(Pterocactus_gonjianii_DBG:0.006820961841,((Pereskiopsis_diguettii_HBG39329:1.0000005e-06,(Micro_pulchella_MCH95:1.0000005e-06,Tephrocactus_weberi_2012_0428:1.0000005e-06)22:1.0000005e-06)36:1.0000005e-06,(Quiabentia_verticellata_1992_1063_01:0.02818027442,(Cyl_bigelovii_MAB18286:1.0000005e-06,Grusonia_aggeria_LCM5651:1.0000005e-06)73:0.00679817461)24:1.0000005e-06)18:1.0000005e-06)61:0.006877073929)16:1.0000005e-06):0.06017699844);
