# Supplementary material for: Insights Into Chloroplast Genome Evolution Across Opuntioideae (Cactaceae) Reveals Robust Yet Sometimes Conflicting Phylogenetic Topologies
Source: Front Plant Sci. 2020 Jun 19;11:729. doi: 10.3389/fpls.2020.00729 (PMC7317007; doi:10.3389/fpls.2020.00729)
Supplement: Supplementary file 2 [file Data_Sheet_1.zip › rps2-rpoC2.IntergenSPACER.tre]

(Pereskia_sacharosa_DBG2014:0.004565741897,(((Tacinga_palmadora_DBG1997_29:1.0000005e-06,B_brasiliensis_MK_472_RJ:1.0000005e-06)5:1.0000005e-06,(Tunilla_erectoclada_2018_WA09:1.0000005e-06,((Opuntia_quimilo_Galaxy20:1.0000005e-06,Consolea_rubescens_LCM3323:1.0000005e-06)4:1.0000005e-06,(Salmonopuntia_salmiana_MK_515:1.0000005e-06,Miqueliopuntia_miquelii_FK1098:1.0000005e-06)1:1.0000005e-06)6:1.0000005e-06)2:1.0000005e-06)95:0.009077691389,((Pereskiopsis_diguettii_HBG39329:1.0000005e-06,(Grusonia_aggeria_LCM5651:1.0000005e-06,(Micro_pulchella_MCH95:1.0000005e-06,Cyl_bigelovii_MAB18286:1.0000005e-06)19:1.0000005e-06)10:1.0000005e-06)20:1.0000005e-06,(Quiabentia_verticellata_1992_1063_01:0.004495620516,(Pterocactus_gonjianii_DBG:1.0000005e-06,((Austro_cylindrica_MAB19306_WA11:1.0000005e-06,Cumulopuntia_sphaerica_1993_0190_02_2__FK353_:1.0000005e-06)88:0.004473027342,(Tephrocactus_weberi_2012_0428:0.009423352694,Maihueniopsis_atacamensis_FK329:0.007303211051)53:0.001896747432)20:1.0000005e-06)68:0.004527099657)4:1.0000005e-06)10:1.0000005e-06):0.004565741897);
