# Supplementary material for: Insights Into Chloroplast Genome Evolution Across Opuntioideae (Cactaceae) Reveals Robust Yet Sometimes Conflicting Phylogenetic Topologies
Source: Front Plant Sci. 2020 Jun 19;11:729. doi: 10.3389/fpls.2020.00729 (PMC7317007; doi:10.3389/fpls.2020.00729)
Supplement: Supplementary file 2 [file Data_Sheet_1.zip › rps2.cds.tre]

(Pereskia_sacharosa_DBG2014:0.013249097,((Quiabentia_verticellata_1992_1063_01:0.005632272463,(Pereskiopsis_diguettii_HBG39329:0.001387803737,(Micro_pulchella_MCH95:0.007059927401,(Grusonia_aggeria_LCM5651:0.005537850715,Cyl_bigelovii_MAB18286:1.0000005e-06)100:0.005574326469)87:0.001350741655)98:0.002747888629)99:0.005758809972,((Maihueniopsis_atacamensis_FK329:0.007013580714,((Cumulopuntia_sphaerica_1993_0190_02_2__FK353_:0.006997680384,Tephrocactus_weberi_2012_0428:0.01002209455)61:0.002769757958,(Pterocactus_gonjianii_DBG:0.03087212715,Austro_cylindrica_MAB19306_WA11:0.01168119671)58:0.001251401032)55:0.001403357536)66:0.001401595437,(Consolea_rubescens_LCM3323:0.006958189366,((Salmonopuntia_salmiana_MK_515:0.004152836006,(Tunilla_erectoclada_2018_WA09:1.0000005e-06,Miqueliopuntia_miquelii_FK1098:1.0000005e-06)73:1.0000005e-06)62:0.001378848894,(Opuntia_quimilo_Galaxy20:0.00416312721,(Tacinga_palmadora_DBG1997_29:1.0000005e-06,B_brasiliensis_MK_472_RJ:1.0000005e-06)93:0.001373655448)15:1.0000005e-06)43:1.0000005e-06)87:0.005565669146)70:0.001333420189):0.013249097);
