# Supplementary material for: Insights Into Chloroplast Genome Evolution Across Opuntioideae (Cactaceae) Reveals Robust Yet Sometimes Conflicting Phylogenetic Topologies
Source: Front Plant Sci. 2020 Jun 19;11:729. doi: 10.3389/fpls.2020.00729 (PMC7317007; doi:10.3389/fpls.2020.00729)
Supplement: Supplementary file 2 [file Data_Sheet_1.zip › rps3-rpl16.IntergenSPACER.tre]

(Pereskia_sacharosa_DBG2014:0.002364252263,(Pereskiopsis_diguettii_HBG39329:0.004428805286,((Grusonia_aggeria_LCM5651:0.004378924337,Cyl_bigelovii_MAB18286:0.004396087168)32:1.0000005e-06,(Salmonopuntia_salmiana_MK_515:0.00443974903,(Opuntia_quimilo_Galaxy20:1.0000005e-06,(Consolea_rubescens_LCM3323:1.0000005e-06,(Tunilla_erectoclada_2018_WA09:1.0000005e-06,(Tacinga_palmadora_DBG1997_29:1.0000005e-06,(Miqueliopuntia_miquelii_FK1098:1.0000005e-06,(Pterocactus_gonjianii_DBG:1.0000005e-06,(B_brasiliensis_MK_472_RJ:1.0000005e-06,(Quiabentia_verticellata_1992_1063_01:0.004439498815,(Tephrocactus_weberi_2012_0428:0.008939016035,((Micro_pulchella_MCH95:0.01318856901,Maihueniopsis_atacamensis_FK329:0.008971251445)46:1.0000005e-06,(Cumulopuntia_sphaerica_1993_0190_02_2__FK353_:0.004481865548,Austro_cylindrica_MAB19306_WA11:1.0000005e-06)90:0.004405079256)13:1.0000005e-06)2:1.0000005e-06)1:1.0000005e-06)1:1.0000005e-06)0:1.0000005e-06)0:1.0000005e-06)0:1.0000005e-06)0:1.0000005e-06)0:1.0000005e-06)0:1.0000005e-06)44:1.0000005e-06)77:0.00436562553):0.002364252263);
