# Supplementary material for: Insights Into Chloroplast Genome Evolution Across Opuntioideae (Cactaceae) Reveals Robust Yet Sometimes Conflicting Phylogenetic Topologies
Source: Front Plant Sci. 2020 Jun 19;11:729. doi: 10.3389/fpls.2020.00729 (PMC7317007; doi:10.3389/fpls.2020.00729)
Supplement: Supplementary file 2 [file Data_Sheet_1.zip › rps3.cds.tre]

(Pereskia_sacharosa_DBG2014:0.03261358015,(Maihueniopsis_atacamensis_FK329:0.003019546954,(Pterocactus_gonjianii_DBG:0.006371100872,((Cumulopuntia_sphaerica_1993_0190_02_2__FK353_:0.009575424753,(Quiabentia_verticellata_1992_1063_01:0.004909081086,((Cyl_bigelovii_MAB18286:0.004768415182,Grusonia_aggeria_LCM5651:0.004836214772)81:0.002882555383,(Pereskiopsis_diguettii_HBG39329:0.007864302892,Micro_pulchella_MCH95:0.003766133793)56:0.001333595456)52:0.001579616554)78:0.006100414384)25:1.0000005e-06,((Austro_cylindrica_MAB19306_WA11:0.009825404886,Tephrocactus_weberi_2012_0428:0.006598910463)39:0.001405085111,(Consolea_rubescens_LCM3323:0.003140199324,((Tacinga_palmadora_DBG1997_29:1.0000005e-06,B_brasiliensis_MK_472_RJ:1.0000005e-06)86:0.001558675619,(Opuntia_quimilo_Galaxy20:0.004682140832,(Miqueliopuntia_miquelii_FK1098:1.0000005e-06,(Tunilla_erectoclada_2018_WA09:1.0000005e-06,Salmonopuntia_salmiana_MK_515:1.0000005e-06)77:0.001552990228)57:0.001567935448)67:0.001549346864)51:0.001539822188)74:0.004772147728)41:0.001592891092)26:0.001559747973)48:0.00170537089):0.03261358015);
