# Supplementary material for: Insights Into Chloroplast Genome Evolution Across Opuntioideae (Cactaceae) Reveals Robust Yet Sometimes Conflicting Phylogenetic Topologies
Source: Front Plant Sci. 2020 Jun 19;11:729. doi: 10.3389/fpls.2020.00729 (PMC7317007; doi:10.3389/fpls.2020.00729)
Supplement: Supplementary file 2 [file Data_Sheet_1.zip › rps4-trnT.IntergenSPACER.tre]

(Pereskia_sacharosa_DBG2014:0.01063316511,(Tephrocactus_weberi_2012_0428:0.003885778807,((Austro_cylindrica_MAB19306_WA11:0.004989177948,(Micro_pulchella_MCH95:0.01011165922,Quiabentia_verticellata_1992_1063_01:0.004927873701)26:1.0000005e-06)37:0.002450732571,((Pterocactus_gonjianii_DBG:0.005111750605,((Cumulopuntia_sphaerica_1993_0190_02_2__FK353_:0.004997526401,Maihueniopsis_atacamensis_FK329:0.004971297178)26:1.0000005e-06,(Pereskiopsis_diguettii_HBG39329:0.00496458228,Consolea_rubescens_LCM3323:0.007576340443)9:1.0000005e-06)33:0.002453688495)21:1.0000005e-06,((Tacinga_palmadora_DBG1997_29:1.0000005e-06,B_brasiliensis_MK_472_RJ:0.002494509943)31:1.0000005e-06,((Grusonia_aggeria_LCM5651:1.0000005e-06,Cyl_bigelovii_MAB18286:1.0000005e-06)51:0.002463492519,(Tunilla_erectoclada_2018_WA09:0.002480697988,(Miqueliopuntia_miquelii_FK1098:1.0000005e-06,(Opuntia_quimilo_Galaxy20:0.00251280065,Salmonopuntia_salmiana_MK_515:0.002481490268)13:1.0000005e-06)22:1.0000005e-06)40:0.002463491966)3:1.0000005e-06)2:1.0000005e-06)4:1.0000005e-06)68:0.003656727666):0.01063316511);
