# Supplementary material for: Insights Into Chloroplast Genome Evolution Across Opuntioideae (Cactaceae) Reveals Robust Yet Sometimes Conflicting Phylogenetic Topologies
Source: Front Plant Sci. 2020 Jun 19;11:729. doi: 10.3389/fpls.2020.00729 (PMC7317007; doi:10.3389/fpls.2020.00729)
Supplement: Supplementary file 2 [file Data_Sheet_1.zip › rps4.cds.tre]

(Pereskia_sacharosa_DBG2014:0.006094732602,((Consolea_rubescens_LCM3323:0.006910054254,((B_brasiliensis_MK_472_RJ:0.00168179204,Tacinga_palmadora_DBG1997_29:1.0000005e-06)94:0.003390676446,(Salmonopuntia_salmiana_MK_515:0.003400704012,(Miqueliopuntia_miquelii_FK1098:1.0000005e-06,(Opuntia_quimilo_Galaxy20:0.003410244381,Tunilla_erectoclada_2018_WA09:0.001694133829)19:1.0000005e-06)28:1.0000005e-06)88:0.0034073092)58:1.0000005e-06)81:0.005123050346,(Maihueniopsis_atacamensis_FK329:1.0000005e-06,(Pterocactus_gonjianii_DBG:0.03237882867,((Cumulopuntia_sphaerica_1993_0190_02_2__FK353_:0.006929316309,Austro_cylindrica_MAB19306_WA11:0.003388738351)94:0.008848690034,(Tephrocactus_weberi_2012_0428:0.008645834303,(Quiabentia_verticellata_1992_1063_01:0.008730105677,(Pereskiopsis_diguettii_HBG39329:0.001676465055,(Micro_pulchella_MCH95:0.00337756875,(Cyl_bigelovii_MAB18286:0.001677459095,Grusonia_aggeria_LCM5651:0.001682070948)22:1.0000005e-06)24:1.0000005e-06)93:0.003176484246)93:0.009092095363)43:1.0000005e-06)34:0.001749122091)19:1.0000005e-06)9:1.0000005e-06):0.006094732602);
