# Supplementary material for: Insights Into Chloroplast Genome Evolution Across Opuntioideae (Cactaceae) Reveals Robust Yet Sometimes Conflicting Phylogenetic Topologies
Source: Front Plant Sci. 2020 Jun 19;11:729. doi: 10.3389/fpls.2020.00729 (PMC7317007; doi:10.3389/fpls.2020.00729)
Supplement: Supplementary file 2 [file Data_Sheet_1.zip › rps7.cds.tre]

(Pereskia_sacharosa_DBG2014:0.02628053023,(((Grusonia_aggeria_LCM5651:0.006232440843,Quiabentia_verticellata_1992_1063_01:0.01028438179)40:0.001906478171,(Micro_pulchella_MCH95:0.002010156134,(Pereskiopsis_diguettii_HBG39329:1.0000005e-06,Cyl_bigelovii_MAB18286:1.0000005e-06)41:1.0000005e-06)40:1.0000005e-06)40:0.002008136597,(Maihueniopsis_atacamensis_FK329:1.0000005e-06,(Pterocactus_gonjianii_DBG:0.01650930398,((Tunilla_erectoclada_2018_WA09:0.00200753768,(Tephrocactus_weberi_2012_0428:0.008234318197,(Austro_cylindrica_MAB19306_WA11:0.00827030494,Cumulopuntia_sphaerica_1993_0190_02_2__FK353_:0.01871625401)84:0.001898059435)68:0.006025504955)48:0.001997035334,(Salmonopuntia_salmiana_MK_515:1.0000005e-06,(Tacinga_palmadora_DBG1997_29:1.0000005e-06,(Miqueliopuntia_miquelii_FK1098:1.0000005e-06,(B_brasiliensis_MK_472_RJ:1.0000005e-06,(Opuntia_quimilo_Galaxy20:1.0000005e-06,Consolea_rubescens_LCM3323:1.0000005e-06)1:1.0000005e-06)2:1.0000005e-06)0:1.0000005e-06)5:1.0000005e-06)62:1.0000005e-06)55:0.004037526995)17:1.0000005e-06)20:1.0000005e-06):0.02628053023);
