# Supplementary material for: Insights Into Chloroplast Genome Evolution Across Opuntioideae (Cactaceae) Reveals Robust Yet Sometimes Conflicting Phylogenetic Topologies
Source: Front Plant Sci. 2020 Jun 19;11:729. doi: 10.3389/fpls.2020.00729 (PMC7317007; doi:10.3389/fpls.2020.00729)
Supplement: Supplementary file 2 [file Data_Sheet_1.zip › rps8-infA.IntergenSPACER.tre]

(Pereskia_sacharosa_DBG2014:0.04537689474,(Quiabentia_verticellata_1992_1063_01:0.03318094972,(((Austro_cylindrica_MAB19306_WA11:0.1025568506,(Cumulopuntia_sphaerica_1993_0190_02_2__FK353_:0.1223936847,Cyl_bigelovii_MAB18286:1.0000005e-06)31:0.009482453933)9:1.0000005e-06,(Grusonia_aggeria_LCM5651:0.0645111103,(Pereskiopsis_diguettii_HBG39329:1.0000005e-06,(Micro_pulchella_MCH95:0.03580899437,Pterocactus_gonjianii_DBG:0.07740474807)32:0.004861980169)14:1.0000005e-06)25:0.009712107328)46:0.009755726883,((Salmonopuntia_salmiana_MK_515:1.0000005e-06,(Consolea_rubescens_LCM3323:0.02943966415,(B_brasiliensis_MK_472_RJ:1.0000005e-06,Tacinga_palmadora_DBG1997_29:1.0000005e-06)65:1.0000005e-06)36:0.009583295944)45:0.009654650072,(Tunilla_erectoclada_2018_WA09:0.00962751341,(Miqueliopuntia_miquelii_FK1098:1.0000005e-06,(Maihueniopsis_atacamensis_FK329:0.03005890899,(Opuntia_quimilo_Galaxy20:0.01946987892,Tephrocactus_weberi_2012_0428:0.03144583143)14:1.0000005e-06)2:1.0000005e-06)1:1.0000005e-06)1:1.0000005e-06)38:0.009545585392)59:0.007660891934):0.04537689474);
