# Supplementary material for: Insights Into Chloroplast Genome Evolution Across Opuntioideae (Cactaceae) Reveals Robust Yet Sometimes Conflicting Phylogenetic Topologies
Source: Front Plant Sci. 2020 Jun 19;11:729. doi: 10.3389/fpls.2020.00729 (PMC7317007; doi:10.3389/fpls.2020.00729)
Supplement: Supplementary file 2 [file Data_Sheet_1.zip › rps8.cds.tre]

(Pereskia_sacharosa_DBG2014:0.002547765951,(Pereskiopsis_diguettii_HBG39329:0.002519189785,((Quiabentia_verticellata_1992_1063_01:0.007747334701,(Cyl_bigelovii_MAB18286:1.0000005e-06,Grusonia_aggeria_LCM5651:0.002503269182)91:0.00249193201)48:0.002657713046,((Cumulopuntia_sphaerica_1993_0190_02_2__FK353_:0.002365998315,Austro_cylindrica_MAB19306_WA11:0.005144264664)97:0.005212492569,((Opuntia_quimilo_Galaxy20:0.002504507795,Micro_pulchella_MCH95:0.005074875718)8:1.0000005e-06,(Salmonopuntia_salmiana_MK_515:1.0000005e-06,(Tacinga_palmadora_DBG1997_29:1.0000005e-06,(Miqueliopuntia_miquelii_FK1098:1.0000005e-06,(B_brasiliensis_MK_472_RJ:1.0000005e-06,((Tunilla_erectoclada_2018_WA09:0.005039362708,Maihueniopsis_atacamensis_FK329:0.005030282879)12:1.0000005e-06,(Pterocactus_gonjianii_DBG:0.00512848186,(Consolea_rubescens_LCM3323:0.005076942748,Tephrocactus_weberi_2012_0428:0.002542305358)22:1.0000005e-06)68:0.002521312173)0:1.0000005e-06)7:1.0000005e-06)0:1.0000005e-06)0:1.0000005e-06)4:1.0000005e-06)1:1.0000005e-06)23:1.0000005e-06)53:0.002513652182):0.002547765951);
