# Supplementary material for: Insights Into Chloroplast Genome Evolution Across Opuntioideae (Cactaceae) Reveals Robust Yet Sometimes Conflicting Phylogenetic Topologies
Source: Front Plant Sci. 2020 Jun 19;11:729. doi: 10.3389/fpls.2020.00729 (PMC7317007; doi:10.3389/fpls.2020.00729)
Supplement: Supplementary file 2 [file Data_Sheet_1.zip › rrn16-trnV.IntergenSPACER.tre]

(Pereskia_sacharosa_DBG2014:0.07361580438,(Tunilla_erectoclada_2018_WA09:1.0000005e-06,(Salmonopuntia_salmiana_MK_515:0.00702082105,(Miqueliopuntia_miquelii_FK1098:1.0000005e-06,((Consolea_rubescens_LCM3323:1.0000005e-06,Opuntia_quimilo_Galaxy20:1.0000005e-06)62:1.0000005e-06,(Pterocactus_gonjianii_DBG:0.1761996118,((Tacinga_palmadora_DBG1997_29:0.006867155767,B_brasiliensis_MK_472_RJ:1.0000005e-06)61:1.0000005e-06,(Quiabentia_verticellata_1992_1063_01:0.05933143161,(Micro_pulchella_MCH95:0.01851428227,((Grusonia_aggeria_LCM5651:0.006114841923,Cyl_bigelovii_MAB18286:0.02110402425)55:0.00820479351,(Pereskiopsis_diguettii_HBG39329:0.01382675117,(Maihueniopsis_atacamensis_FK329:0.03976244668,(Tephrocactus_weberi_2012_0428:0.130316041,(Austro_cylindrica_MAB19306_WA11:1.0000005e-06,Cumulopuntia_sphaerica_1993_0190_02_2__FK353_:0.05633923718)79:0.008337845364)34:0.04026316204)21:0.01255972037)13:0.006909537272)7:0.00196764904)5:0.008138979942)8:0.01311200323)7:0.006948403493)19:1.0000005e-06)28:0.00691797324)9:1.0000005e-06)20:0.007045935495):0.07361580438);
