# Supplementary material for: Insights Into Chloroplast Genome Evolution Across Opuntioideae (Cactaceae) Reveals Robust Yet Sometimes Conflicting Phylogenetic Topologies
Source: Front Plant Sci. 2020 Jun 19;11:729. doi: 10.3389/fpls.2020.00729 (PMC7317007; doi:10.3389/fpls.2020.00729)
Supplement: Supplementary file 2 [file Data_Sheet_1.zip › rrn16.NonCDS.tre]

(Pereskia_sacharosa_DBG2014:0.006575671033,(((Cumulopuntia_sphaerica_1993_0190_02_2__FK353_:0.004910408606,Tephrocactus_weberi_2012_0428:0.005523863858)47:0.002298351443,(Austro_cylindrica_MAB19306_WA11:0.005620940921,(Pterocactus_gonjianii_DBG:0.007123402251,Quiabentia_verticellata_1992_1063_01:0.002794721329)53:0.0007204446758)22:0.000684461129)45:0.000731082033,(Tacinga_palmadora_DBG1997_29:0.0006943753795,(((Consolea_rubescens_LCM3323:1.0000005e-06,Miqueliopuntia_miquelii_FK1098:1.0000005e-06)13:1.0000005e-06,(B_brasiliensis_MK_472_RJ:1.0000005e-06,(Tunilla_erectoclada_2018_WA09:1.0000005e-06,Opuntia_quimilo_Galaxy20:1.0000005e-06)11:1.0000005e-06)5:1.0000005e-06)23:1.0000005e-06,(Salmonopuntia_salmiana_MK_515:0.0006959996512,(Maihueniopsis_atacamensis_FK329:0.002092368158,(Pereskiopsis_diguettii_HBG39329:1.0000005e-06,(Micro_pulchella_MCH95:0.003504080973,(Grusonia_aggeria_LCM5651:0.0006946883441,Cyl_bigelovii_MAB18286:1.0000005e-06)86:0.001405944784)48:0.0006892995381)53:0.001392807817)41:1.0000005e-06)8:1.0000005e-06)11:1.0000005e-06)40:0.0006914443629):0.006575671033);
