# Supplementary material for: Insights Into Chloroplast Genome Evolution Across Opuntioideae (Cactaceae) Reveals Robust Yet Sometimes Conflicting Phylogenetic Topologies
Source: Front Plant Sci. 2020 Jun 19;11:729. doi: 10.3389/fpls.2020.00729 (PMC7317007; doi:10.3389/fpls.2020.00729)
Supplement: Supplementary file 2 [file Data_Sheet_1.zip › rrn23.NonCDS.tre]

(Pereskia_sacharosa_DBG2014:0.007944158498,((Consolea_rubescens_LCM3323:0.001468471445,((B_brasiliensis_MK_472_RJ:1.0000005e-06,Tacinga_palmadora_DBG1997_29:0.0007228278384)72:1.0000005e-06,(Miqueliopuntia_miquelii_FK1098:1.0000005e-06,(Opuntia_quimilo_Galaxy20:1.0000005e-06,(Tunilla_erectoclada_2018_WA09:0.001363727964,Salmonopuntia_salmiana_MK_515:1.0000005e-06)24:1.0000005e-06)36:1.0000005e-06)55:0.0004535149647)47:0.0007134808497)75:0.000910473734,((Cumulopuntia_sphaerica_1993_0190_02_2__FK353_:0.00483341654,Austro_cylindrica_MAB19306_WA11:0.00184441754)83:0.001102209576,(Tephrocactus_weberi_2012_0428:0.001461780704,(Maihueniopsis_atacamensis_FK329:0.0008214528777,(Pterocactus_gonjianii_DBG:0.008621322525,(Quiabentia_verticellata_1992_1063_01:0.006306651516,(Micro_pulchella_MCH95:0.001236433489,(Pereskiopsis_diguettii_HBG39329:0.0007274851561,(Cyl_bigelovii_MAB18286:0.0006932192283,Grusonia_aggeria_LCM5651:0.00112592066)89:0.0007331278675)88:0.0010375883)85:0.001070902224)80:0.003473783045)37:1.0000005e-06)50:0.001244828287)28:1.0000005e-06)28:0.0004166499073):0.007944158498);
