# Supplementary material for: Insights Into Chloroplast Genome Evolution Across Opuntioideae (Cactaceae) Reveals Robust Yet Sometimes Conflicting Phylogenetic Topologies
Source: Front Plant Sci. 2020 Jun 19;11:729. doi: 10.3389/fpls.2020.00729 (PMC7317007; doi:10.3389/fpls.2020.00729)
Supplement: Supplementary file 2 [file Data_Sheet_1.zip › rrn5-rrn4.5.IntergenSPACER.tre]

(Pereskia_sacharosa_DBG2014:0.008025064068,(Quiabentia_verticellata_1992_1063_01:0.02831744218,((Tacinga_palmadora_DBG1997_29:0.003899920921,(Opuntia_quimilo_Galaxy20:1.0000005e-06,((Miqueliopuntia_miquelii_FK1098:1.0000005e-06,Consolea_rubescens_LCM3323:1.0000005e-06)0:1.0000005e-06,(Tunilla_erectoclada_2018_WA09:1.0000005e-06,(Salmonopuntia_salmiana_MK_515:1.0000005e-06,B_brasiliensis_MK_472_RJ:1.0000005e-06)10:1.0000005e-06)0:1.0000005e-06)0:1.0000005e-06)0:1.0000005e-06)100:0.003898451752,(Tephrocactus_weberi_2012_0428:1.0000005e-06,(Austro_cylindrica_MAB19306_WA11:1.0000005e-06,(Micro_pulchella_MCH95:1.0000005e-06,(Cumulopuntia_sphaerica_1993_0190_02_2__FK353_:1.0000005e-06,((Pterocactus_gonjianii_DBG:0.003913538587,Pereskiopsis_diguettii_HBG39329:1.0000005e-06)0:1.0000005e-06,(Maihueniopsis_atacamensis_FK329:0.003895375487,(Grusonia_aggeria_LCM5651:1.0000005e-06,Cyl_bigelovii_MAB18286:0.003916176461)90:0.003898449208)0:1.0000005e-06)0:1.0000005e-06)0:1.0000005e-06)0:1.0000005e-06)0:1.0000005e-06)10:1.0000005e-06)100:0.003798589592):0.008025064068);
