# Supplementary material for: Insights Into Chloroplast Genome Evolution Across Opuntioideae (Cactaceae) Reveals Robust Yet Sometimes Conflicting Phylogenetic Topologies
Source: Front Plant Sci. 2020 Jun 19;11:729. doi: 10.3389/fpls.2020.00729 (PMC7317007; doi:10.3389/fpls.2020.00729)
Supplement: Supplementary file 2 [file Data_Sheet_1.zip › trnA-UGC.NonCDS.tre]

(Pereskia_sacharosa_DBG2014:0.004089090756,(((B_brasiliensis_MK_472_RJ:0.001132095059,(Opuntia_quimilo_Galaxy20:1.0000005e-06,Tacinga_palmadora_DBG1997_29:1.0000005e-06)34:1.0000005e-06)89:0.001133236266,(Consolea_rubescens_LCM3323:1.0000005e-06,(Tunilla_erectoclada_2018_WA09:1.0000005e-06,(Salmonopuntia_salmiana_MK_515:1.0000005e-06,Miqueliopuntia_miquelii_FK1098:1.0000005e-06)11:1.0000005e-06)12:1.0000005e-06)45:1.0000005e-06)97:0.003424558698,(Micro_pulchella_MCH95:0.001136988767,((Cyl_bigelovii_MAB18286:1.0000005e-06,Pereskiopsis_diguettii_HBG39329:1.0000005e-06)14:1.0000005e-06,(Grusonia_aggeria_LCM5651:0.002277253157,(Tephrocactus_weberi_2012_0428:0.001134433471,(Maihueniopsis_atacamensis_FK329:1.0000005e-06,((Pterocactus_gonjianii_DBG:0.004697746435,Quiabentia_verticellata_1992_1063_01:0.003444742904)80:0.001132243692,(Cumulopuntia_sphaerica_1993_0190_02_2__FK353_:1.0000005e-06,Austro_cylindrica_MAB19306_WA11:1.0000005e-06)92:0.001134432887)19:1.0000005e-06)27:1.0000005e-06)76:0.00113497832)14:1.0000005e-06)7:1.0000005e-06)26:1.0000005e-06):0.004089090756);
