# Supplementary material for: Insights Into Chloroplast Genome Evolution Across Opuntioideae (Cactaceae) Reveals Robust Yet Sometimes Conflicting Phylogenetic Topologies
Source: Front Plant Sci. 2020 Jun 19;11:729. doi: 10.3389/fpls.2020.00729 (PMC7317007; doi:10.3389/fpls.2020.00729)
Supplement: Supplementary file 2 [file Data_Sheet_1.zip › trnC-petN.IntergenSPACER.tre]

(Pereskia_sacharosa_DBG2014:0.0181266973,(Pereskiopsis_diguettii_HBG39329:1.0000005e-06,((Grusonia_aggeria_LCM5651:1.0000005e-06,(Quiabentia_verticellata_1992_1063_01:1.0000005e-06,(Cyl_bigelovii_MAB18286:0.005400539726,Micro_pulchella_MCH95:0.003574559084)23:1.0000005e-06)10:1.0000005e-06)18:1.0000005e-06,(((Pterocactus_gonjianii_DBG:0.001795309494,Maihueniopsis_atacamensis_FK329:0.001791641427)19:1.0000005e-06,(Tephrocactus_weberi_2012_0428:0.001789359958,(Austro_cylindrica_MAB19306_WA11:0.007191074628,Cumulopuntia_sphaerica_1993_0190_02_2__FK353_:0.001819084182)78:0.001784228668)8:1.0000005e-06)27:1.0000005e-06,(Consolea_rubescens_LCM3323:0.003572186709,((Opuntia_quimilo_Galaxy20:0.001792781707,(B_brasiliensis_MK_472_RJ:0.001790493936,Tacinga_palmadora_DBG1997_29:1.0000005e-06)60:1.0000005e-06)87:0.001783216694,(Tunilla_erectoclada_2018_WA09:0.001786630602,(Salmonopuntia_salmiana_MK_515:1.0000005e-06,Miqueliopuntia_miquelii_FK1098:1.0000005e-06)45:1.0000005e-06)88:0.001783209019)52:1.0000005e-06)84:0.003575672845)82:0.001787183665)85:0.001789425433):0.0181266973);
