# Supplementary material for: Insights Into Chloroplast Genome Evolution Across Opuntioideae (Cactaceae) Reveals Robust Yet Sometimes Conflicting Phylogenetic Topologies
Source: Front Plant Sci. 2020 Jun 19;11:729. doi: 10.3389/fpls.2020.00729 (PMC7317007; doi:10.3389/fpls.2020.00729)
Supplement: Supplementary file 2 [file Data_Sheet_1.zip › trnD-trnY.IntergenSPACER.tre]

(Pereskia_sacharosa_DBG2014:0.02201380038,((Quiabentia_verticellata_1992_1063_01:0.00560740766,(Micro_pulchella_MCH95:0.00547824847,(Pereskiopsis_diguettii_HBG39329:1.0000005e-06,(Cyl_bigelovii_MAB18286:0.002840082042,Grusonia_aggeria_LCM5651:0.002907501576)96:0.005751373229)19:1.0000005e-06)58:0.002755216183)45:0.0002463633283,(Consolea_rubescens_LCM3323:0.005548819093,(Tacinga_palmadora_DBG1997_29:1.0000005e-06,((Pterocactus_gonjianii_DBG:0.005578025868,(Tephrocactus_weberi_2012_0428:0.01104640765,(Maihueniopsis_atacamensis_FK329:0.002751490671,(Austro_cylindrica_MAB19306_WA11:0.008320522407,Cumulopuntia_sphaerica_1993_0190_02_2__FK353_:0.01115786358)56:0.002769930541)28:1.0000005e-06)71:0.002752854153)9:1.0000005e-06,(B_brasiliensis_MK_472_RJ:0.00556103796,(Opuntia_quimilo_Galaxy20:0.002847139542,(Tunilla_erectoclada_2018_WA09:0.002725249078,(Miqueliopuntia_miquelii_FK1098:0.005516248006,Salmonopuntia_salmiana_MK_515:0.005520474842)33:1.0000005e-06)52:0.002754935617)79:0.005555520542)13:1.0000005e-06)1:1.0000005e-06)2:1.0000005e-06)29:0.002535607016):0.02201380038);
