# Supplementary material for: Insights Into Chloroplast Genome Evolution Across Opuntioideae (Cactaceae) Reveals Robust Yet Sometimes Conflicting Phylogenetic Topologies
Source: Front Plant Sci. 2020 Jun 19;11:729. doi: 10.3389/fpls.2020.00729 (PMC7317007; doi:10.3389/fpls.2020.00729)
Supplement: Supplementary file 2 [file Data_Sheet_1.zip › trnE-trnT.IntergenSPACER.tre]

(Pereskia_sacharosa_DBG2014:0.0270763102,((Salmonopuntia_salmiana_MK_515:0.02015097018,(Tunilla_erectoclada_2018_WA09:0.01496901227,(Tephrocactus_weberi_2012_0428:0.03864465009,(Miqueliopuntia_miquelii_FK1098:0.001551048782,Opuntia_quimilo_Galaxy20:0.006282008927)100:0.001071865017)79:0.008064841407)94:0.01439821375)69:0.01761401351,(Quiabentia_verticellata_1992_1063_01:0.01131838444,(Micro_pulchella_MCH95:0.01492380242,((Grusonia_aggeria_LCM5651:0.01356363898,Cyl_bigelovii_MAB18286:0.003100486312)99:0.02942736155,((B_brasiliensis_MK_472_RJ:0.004851895571,Maihueniopsis_atacamensis_FK329:0.05749424925)29:0.006118574359,(Consolea_rubescens_LCM3323:0.01797476255,(Tacinga_palmadora_DBG1997_29:0.004757557884,((Pereskiopsis_diguettii_HBG39329:0.004973092252,Pterocactus_gonjianii_DBG:0.01424959167)85:0.01153577047,(Cumulopuntia_sphaerica_1993_0190_02_2__FK353_:0.01987560041,Austro_cylindrica_MAB19306_WA11:0.02385778629)97:0.0160123142)37:1.0000005e-06)17:0.001814583892)9:0.003182682929)4:1.0000005e-06)25:0.004064183033)14:0.006337483299)12:1.0000005e-06):0.0270763102);
