# Supplementary material for: Insights Into Chloroplast Genome Evolution Across Opuntioideae (Cactaceae) Reveals Robust Yet Sometimes Conflicting Phylogenetic Topologies
Source: Front Plant Sci. 2020 Jun 19;11:729. doi: 10.3389/fpls.2020.00729 (PMC7317007; doi:10.3389/fpls.2020.00729)
Supplement: Supplementary file 2 [file Data_Sheet_1.zip › trnF-GAA.NonCDS.tre]

(Pereskia_sacharosa_DBG2014:5.0000025e-07,(Tephrocactus_weberi_2012_0428:1.0000005e-06,(((Maihueniopsis_atacamensis_FK329:0.004179120557,Pterocactus_gonjianii_DBG:0.01304783714)76:0.00441869299,(Pereskiopsis_diguettii_HBG39329:0.008514316911,(Cyl_bigelovii_MAB18286:1.0000005e-06,(Quiabentia_verticellata_1992_1063_01:0.004246741837,(Grusonia_aggeria_LCM5651:0.008398216106,Micro_pulchella_MCH95:0.00848172784)18:1.0000005e-06)7:1.0000005e-06)20:1.0000005e-06)69:0.004220354667)15:1.0000005e-06,((Austro_cylindrica_MAB19306_WA11:0.008528595177,Cumulopuntia_sphaerica_1993_0190_02_2__FK353_:0.0126946801)73:0.00862317523,((B_brasiliensis_MK_472_RJ:1.0000005e-06,(Tacinga_palmadora_DBG1997_29:1.0000005e-06,Consolea_rubescens_LCM3323:1.0000005e-06)14:1.0000005e-06)22:1.0000005e-06,(Opuntia_quimilo_Galaxy20:0.01738842149,(Salmonopuntia_salmiana_MK_515:1.0000005e-06,(Miqueliopuntia_miquelii_FK1098:1.0000005e-06,Tunilla_erectoclada_2018_WA09:1.0000005e-06)34:1.0000005e-06)44:1.0000005e-06)77:0.004225551565)71:0.004220335308)6:1.0000005e-06)22:1.0000005e-06):5.0000025e-07);
