# Supplementary material for: Insights Into Chloroplast Genome Evolution Across Opuntioideae (Cactaceae) Reveals Robust Yet Sometimes Conflicting Phylogenetic Topologies
Source: Front Plant Sci. 2020 Jun 19;11:729. doi: 10.3389/fpls.2020.00729 (PMC7317007; doi:10.3389/fpls.2020.00729)
Supplement: Supplementary file 2 [file Data_Sheet_1.zip › trnF-ndhJ.IntergenSPACER.tre]

(Pereskia_sacharosa_DBG2014:0.0726010746,((Cumulopuntia_sphaerica_1993_0190_02_2__FK353_:0.06721998245,Austro_cylindrica_MAB19306_WA11:0.01213771198)98:0.06527552339,(((Consolea_rubescens_LCM3323:0.01683327415,(B_brasiliensis_MK_472_RJ:0.0157787837,Tacinga_palmadora_DBG1997_29:0.007944043785)80:0.006400496279)56:0.003338831838,(Tunilla_erectoclada_2018_WA09:0.01221075811,(Miqueliopuntia_miquelii_FK1098:0.001945059995,(Salmonopuntia_salmiana_MK_515:0.009904961125,Opuntia_quimilo_Galaxy20:0.007912091006)62:1.0000005e-06)82:1.0000005e-06)99:0.01852212378)52:0.00885852072,((Maihueniopsis_atacamensis_FK329:0.05333531538,(Tephrocactus_weberi_2012_0428:0.1889616687,Pterocactus_gonjianii_DBG:0.203602081)78:0.03737708327)59:0.009596047882,(Quiabentia_verticellata_1992_1063_01:0.06068429188,((Micro_pulchella_MCH95:0.04594947371,Pereskiopsis_diguettii_HBG39329:0.05521362917)46:0.0010979911,(Grusonia_aggeria_LCM5651:0.03158092102,Cyl_bigelovii_MAB18286:0.04110350847)99:0.04854861094)34:0.001860092815)87:0.01672819921)55:0.007428730326)40:0.01478317973):0.0726010746);
