# Supplementary material for: Insights Into Chloroplast Genome Evolution Across Opuntioideae (Cactaceae) Reveals Robust Yet Sometimes Conflicting Phylogenetic Topologies
Source: Front Plant Sci. 2020 Jun 19;11:729. doi: 10.3389/fpls.2020.00729 (PMC7317007; doi:10.3389/fpls.2020.00729)
Supplement: Supplementary file 2 [file Data_Sheet_1.zip › trnfM-rps14.IntergenSPACER.tre]

(Pereskia_sacharosa_DBG2014:0.01374623422,(Consolea_rubescens_LCM3323:1.0000005e-06,(((Tephrocactus_weberi_2012_0428:0.01338769131,Micro_pulchella_MCH95:1.0000005e-06)71:0.006667992603,(Maihueniopsis_atacamensis_FK329:0.006707854394,((Quiabentia_verticellata_1992_1063_01:1.0000005e-06,Cyl_bigelovii_MAB18286:1.0000005e-06)15:1.0000005e-06,(Pterocactus_gonjianii_DBG:1.0000005e-06,Pereskiopsis_diguettii_HBG39329:1.0000005e-06)7:1.0000005e-06)13:1.0000005e-06)19:1.0000005e-06)39:0.006689979403,(Tacinga_palmadora_DBG1997_29:1.0000005e-06,(B_brasiliensis_MK_472_RJ:0.006658993931,((Opuntia_quimilo_Galaxy20:1.0000005e-06,(Miqueliopuntia_miquelii_FK1098:1.0000005e-06,Tunilla_erectoclada_2018_WA09:1.0000005e-06)33:1.0000005e-06)58:1.0000005e-06,(Salmonopuntia_salmiana_MK_515:0.04156047526,(Grusonia_aggeria_LCM5651:0.006698041756,(Cumulopuntia_sphaerica_1993_0190_02_2__FK353_:0.006582963959,Austro_cylindrica_MAB19306_WA11:0.01341257229)66:0.006713104004)35:0.006671349324)23:1.0000005e-06)62:0.006655041101)15:1.0000005e-06)10:1.0000005e-06)69:0.006692209618):0.01374623422);
