# Supplementary material for: Insights Into Chloroplast Genome Evolution Across Opuntioideae (Cactaceae) Reveals Robust Yet Sometimes Conflicting Phylogenetic Topologies
Source: Front Plant Sci. 2020 Jun 19;11:729. doi: 10.3389/fpls.2020.00729 (PMC7317007; doi:10.3389/fpls.2020.00729)
Supplement: Supplementary file 2 [file Data_Sheet_1.zip › trnG-trnfM.IntergenSPACER.tre]

(Pereskia_sacharosa_DBG2014:0.008617829332,(Quiabentia_verticellata_1992_1063_01:0.001551743326,(Pterocactus_gonjianii_DBG:1.0000005e-06,((Cumulopuntia_sphaerica_1993_0190_02_2__FK353_:0.04008124637,(Tephrocactus_weberi_2012_0428:0.0139142356,(Austro_cylindrica_MAB19306_WA11:1.0000005e-06,Maihueniopsis_atacamensis_FK329:1.0000005e-06)46:1.0000005e-06)47:1.0000005e-06)74:0.009268854529,((B_brasiliensis_MK_472_RJ:0.004595646007,(Pereskiopsis_diguettii_HBG39329:0.004478732177,(Micro_pulchella_MCH95:0.004482190712,(Cyl_bigelovii_MAB18286:1.0000005e-06,Grusonia_aggeria_LCM5651:0.008875723841)95:0.004426054494)51:1.0000005e-06)98:0.009137156397)3:1.0000005e-06,(Consolea_rubescens_LCM3323:1.0000005e-06,((Opuntia_quimilo_Galaxy20:1.0000005e-06,Salmonopuntia_salmiana_MK_515:1.0000005e-06)32:1.0000005e-06,(Tunilla_erectoclada_2018_WA09:1.0000005e-06,(Miqueliopuntia_miquelii_FK1098:1.0000005e-06,Tacinga_palmadora_DBG1997_29:1.0000005e-06)0:1.0000005e-06)11:1.0000005e-06)0:1.0000005e-06)10:1.0000005e-06)38:1.0000005e-06)17:0.002740259885)7:0.0003095515778):0.008617829332);
