# Supplementary material for: Insights Into Chloroplast Genome Evolution Across Opuntioideae (Cactaceae) Reveals Robust Yet Sometimes Conflicting Phylogenetic Topologies
Source: Front Plant Sci. 2020 Jun 19;11:729. doi: 10.3389/fpls.2020.00729 (PMC7317007; doi:10.3389/fpls.2020.00729)
Supplement: Supplementary file 2 [file Data_Sheet_1.zip › trnG-UCC.NonCDS.tre]

(Pereskia_sacharosa_DBG2014:0.02011391599,(((Opuntia_quimilo_Galaxy20:0.001330502672,(Tacinga_palmadora_DBG1997_29:0.001345528579,B_brasiliensis_MK_472_RJ:1.0000005e-06)95:0.001348965157)96:0.002673082595,(Consolea_rubescens_LCM3323:1.0000005e-06,(Tunilla_erectoclada_2018_WA09:0.002674158309,(Salmonopuntia_salmiana_MK_515:0.002679606499,Miqueliopuntia_miquelii_FK1098:1.0000005e-06)42:1.0000005e-06)75:0.001332795517)54:1.0000005e-06)96:0.006782560922,(Austro_cylindrica_MAB19306_WA11:0.006747022536,((Maihueniopsis_atacamensis_FK329:0.002716646465,Pterocactus_gonjianii_DBG:0.006795940547)8:1.0000005e-06,(Tephrocactus_weberi_2012_0428:0.001353461062,((Grusonia_aggeria_LCM5651:0.00134291918,Cyl_bigelovii_MAB18286:0.004122713406)93:0.004118270122,(Pereskiopsis_diguettii_HBG39329:1.0000005e-06,(Cumulopuntia_sphaerica_1993_0190_02_2__FK353_:0.002737780841,(Micro_pulchella_MCH95:0.009692066871,Quiabentia_verticellata_1992_1063_01:0.008569014277)43:1.0000005e-06)19:1.0000005e-06)29:1.0000005e-06)51:0.001696012342)5:1.0000005e-06)23:1.0000005e-06)77:0.003360598299):0.02011391599);
