# Supplementary material for: Insights Into Chloroplast Genome Evolution Across Opuntioideae (Cactaceae) Reveals Robust Yet Sometimes Conflicting Phylogenetic Topologies
Source: Front Plant Sci. 2020 Jun 19;11:729. doi: 10.3389/fpls.2020.00729 (PMC7317007; doi:10.3389/fpls.2020.00729)
Supplement: Supplementary file 2 [file Data_Sheet_1.zip › trnI-GAU.NonCDS.tre]

(Pereskia_sacharosa_DBG2014:0.0024830337,((Micro_pulchella_MCH95:0.002953073988,(Pereskiopsis_diguettii_HBG39329:0.0009819781552,(Quiabentia_verticellata_1992_1063_01:0.003957162644,(Grusonia_aggeria_LCM5651:0.0009828286529,Cyl_bigelovii_MAB18286:1.0000005e-06)88:0.0009816794421)33:1.0000005e-06)21:1.0000005e-06)91:0.0009799354744,(Tephrocactus_weberi_2012_0428:0.0009837650898,((Pterocactus_gonjianii_DBG:0.003999637892,(Austro_cylindrica_MAB19306_WA11:1.0000005e-06,Cumulopuntia_sphaerica_1993_0190_02_2__FK353_:0.001971219363)85:0.0009825392835)6:1.0000005e-06,(Maihueniopsis_atacamensis_FK329:0.0009827650819,((Opuntia_quimilo_Galaxy20:0.0009837606511,(Tacinga_palmadora_DBG1997_29:1.0000005e-06,B_brasiliensis_MK_472_RJ:1.0000005e-06)84:1.0000005e-06)76:0.0009828882992,(Tunilla_erectoclada_2018_WA09:1.0000005e-06,(Miqueliopuntia_miquelii_FK1098:1.0000005e-06,(Salmonopuntia_salmiana_MK_515:1.0000005e-06,Consolea_rubescens_LCM3323:1.0000005e-06)17:1.0000005e-06)24:1.0000005e-06)27:1.0000005e-06)84:0.001992053864)0:1.0000005e-06)11:1.0000005e-06)89:0.0009895221591):0.0024830337);
