# Supplementary material for: Insights Into Chloroplast Genome Evolution Across Opuntioideae (Cactaceae) Reveals Robust Yet Sometimes Conflicting Phylogenetic Topologies
Source: Front Plant Sci. 2020 Jun 19;11:729. doi: 10.3389/fpls.2020.00729 (PMC7317007; doi:10.3389/fpls.2020.00729)
Supplement: Supplementary file 2 [file Data_Sheet_1.zip › trnI-rrn16.IntergenSPACER.tre]

(Pereskia_sacharosa_DBG2014:0.007788923331,(((Pereskiopsis_diguettii_HBG39329:1.0000005e-06,Micro_pulchella_MCH95:0.007081665972)40:1.0000005e-06,(Grusonia_aggeria_LCM5651:0.007018678443,Cyl_bigelovii_MAB18286:0.003483515577)98:0.003561613565)100:0.1092853776,(Tunilla_erectoclada_2018_WA09:0.003419031764,(Cumulopuntia_sphaerica_1993_0190_02_2__FK353_:1.0000005e-06,(Maihueniopsis_atacamensis_FK329:1.0000005e-06,(((Pterocactus_gonjianii_DBG:0.003417484709,Quiabentia_verticellata_1992_1063_01:0.0104898708)28:1.0000005e-06,(Miqueliopuntia_miquelii_FK1098:1.0000005e-06,Tacinga_palmadora_DBG1997_29:1.0000005e-06)0:1.0000005e-06)0:1.0000005e-06,(Opuntia_quimilo_Galaxy20:1.0000005e-06,((Tephrocactus_weberi_2012_0428:1.0000005e-06,Consolea_rubescens_LCM3323:1.0000005e-06)10:1.0000005e-06,(B_brasiliensis_MK_472_RJ:1.0000005e-06,(Salmonopuntia_salmiana_MK_515:1.0000005e-06,Austro_cylindrica_MAB19306_WA11:1.0000005e-06)0:1.0000005e-06)0:1.0000005e-06)0:1.0000005e-06)0:1.0000005e-06)0:1.0000005e-06)10:1.0000005e-06)30:1.0000005e-06)100:0.001906436242):0.007788923331);
