# Supplementary material for: Insights Into Chloroplast Genome Evolution Across Opuntioideae (Cactaceae) Reveals Robust Yet Sometimes Conflicting Phylogenetic Topologies
Source: Front Plant Sci. 2020 Jun 19;11:729. doi: 10.3389/fpls.2020.00729 (PMC7317007; doi:10.3389/fpls.2020.00729)
Supplement: Supplementary file 2 [file Data_Sheet_1.zip › trnK-psbA.IntergenSPACER.tre]

(Pereskia_sacharosa_DBG2014:0.009018375991,(Maihueniopsis_atacamensis_FK329:0.00893278519,(((Austro_cylindrica_MAB19306_WA11:1.0000005e-06,Cumulopuntia_sphaerica_1993_0190_02_2__FK353_:0.01349109942)94:0.008938041632,(Cyl_bigelovii_MAB18286:0.004429857882,((Quiabentia_verticellata_1992_1063_01:0.01339883829,Pereskiopsis_diguettii_HBG39329:0.0044545604)12:1.0000005e-06,(Grusonia_aggeria_LCM5651:0.01350718449,Micro_pulchella_MCH95:0.008879454418)8:1.0000005e-06)15:1.0000005e-06)56:0.004448333025)9:1.0000005e-06,((Tephrocactus_weberi_2012_0428:0.008905307427,Pterocactus_gonjianii_DBG:0.02729338469)10:1.0000005e-06,((Consolea_rubescens_LCM3323:1.0000005e-06,(Tacinga_palmadora_DBG1997_29:1.0000005e-06,B_brasiliensis_MK_472_RJ:1.0000005e-06)45:1.0000005e-06)42:1.0000005e-06,((Opuntia_quimilo_Galaxy20:0.00443720833,Tunilla_erectoclada_2018_WA09:1.0000005e-06)85:0.004461780283,(Salmonopuntia_salmiana_MK_515:1.0000005e-06,Miqueliopuntia_miquelii_FK1098:1.0000005e-06)67:1.0000005e-06)81:0.004440742511)71:0.004482122911)4:1.0000005e-06)9:1.0000005e-06):0.009018375991);
