# Supplementary material for: Insights Into Chloroplast Genome Evolution Across Opuntioideae (Cactaceae) Reveals Robust Yet Sometimes Conflicting Phylogenetic Topologies
Source: Front Plant Sci. 2020 Jun 19;11:729. doi: 10.3389/fpls.2020.00729 (PMC7317007; doi:10.3389/fpls.2020.00729)
Supplement: Supplementary file 2 [file Data_Sheet_1.zip › trnK-UUU.NonCDS.tre]

(Pereskia_sacharosa_DBG2014:0.007346686482,((Quiabentia_verticellata_1992_1063_01:0.00391952485,((Pereskiopsis_diguettii_HBG39329:0.001962782404,Micro_pulchella_MCH95:0.005509568055)78:0.000384184563,(Cyl_bigelovii_MAB18286:0.005878819688,Grusonia_aggeria_LCM5651:0.003125447731)99:0.001207380765)97:0.0007743147654)100:0.002736157276,(((Maihueniopsis_atacamensis_FK329:0.004686005625,Pterocactus_gonjianii_DBG:0.004308598079)79:0.0003554747563,(Tephrocactus_weberi_2012_0428:0.004702324358,(Cumulopuntia_sphaerica_1993_0190_02_2__FK353_:0.004302999396,Austro_cylindrica_MAB19306_WA11:0.004693445949)100:0.003920195558)88:7.857388433e-05)90:0.001474689315,(Consolea_rubescens_LCM3323:0.003491848652,((Tacinga_palmadora_DBG1997_29:0.001546554735,B_brasiliensis_MK_472_RJ:0.0003852018186)97:0.001158658744,(Opuntia_quimilo_Galaxy20:0.002712235214,(Salmonopuntia_salmiana_MK_515:0.001938551445,(Miqueliopuntia_miquelii_FK1098:0.0007740432151,Tunilla_erectoclada_2018_WA09:0.00388596549)79:0.0003809585232)65:0.0003885160257)64:0.0003849605905)55:1.0000005e-06)100:0.002711271304)77:1.0000005e-06):0.007346686482);
