# Supplementary material for: Insights Into Chloroplast Genome Evolution Across Opuntioideae (Cactaceae) Reveals Robust Yet Sometimes Conflicting Phylogenetic Topologies
Source: Front Plant Sci. 2020 Jun 19;11:729. doi: 10.3389/fpls.2020.00729 (PMC7317007; doi:10.3389/fpls.2020.00729)
Supplement: Supplementary file 2 [file Data_Sheet_1.zip › trnL-ndhG.IntergenSPACER.tre]

(Pereskia_sacharosa_DBG2014:0.0364387727,(((Quiabentia_verticellata_1992_1063_01:0.06358499456,(Pterocactus_gonjianii_DBG:0.1924934663,Austro_cylindrica_MAB19306_WA11:0.0162791365)44:0.01092568253)38:0.006786538381,(Cyl_bigelovii_MAB18286:0.1101244464,(Micro_pulchella_MCH95:0.04269074104,(Pereskiopsis_diguettii_HBG39329:0.04338726938,Grusonia_aggeria_LCM5651:0.004513668799)66:0.02346834196)40:0.007855784619)100:0.1239571786)27:0.0101501887,(Maihueniopsis_atacamensis_FK329:0.06529930665,(Tephrocactus_weberi_2012_0428:0.009740246863,(Cumulopuntia_sphaerica_1993_0190_02_2__FK353_:0.01932529574,(Miqueliopuntia_miquelii_FK1098:1.0000005e-06,(Tunilla_erectoclada_2018_WA09:0.02217659902,(Opuntia_quimilo_Galaxy20:0.01766791271,((Salmonopuntia_salmiana_MK_515:0.1026160651,Consolea_rubescens_LCM3323:0.008917654871)47:0.004642580272,(B_brasiliensis_MK_472_RJ:0.08840211748,Tacinga_palmadora_DBG1997_29:0.03088079784)95:0.07638022014)15:1.0000005e-06)38:0.001664663617)34:0.002777851513)52:0.005212645972)25:1.0000005e-06)22:1.0000005e-06)34:0.003173437979):0.0364387727);
