# Supplementary material for: Insights Into Chloroplast Genome Evolution Across Opuntioideae (Cactaceae) Reveals Robust Yet Sometimes Conflicting Phylogenetic Topologies
Source: Front Plant Sci. 2020 Jun 19;11:729. doi: 10.3389/fpls.2020.00729 (PMC7317007; doi:10.3389/fpls.2020.00729)
Supplement: Supplementary file 2 [file Data_Sheet_1.zip › trnL-trnF.IntergenSPACER.tre]

(Pereskia_sacharosa_DBG2014:0.008534402725,((Micro_pulchella_MCH95:1.0000005e-06,(Austro_cylindrica_MAB19306_WA11:0.008459047404,Cumulopuntia_sphaerica_1993_0190_02_2__FK353_:0.004202600145)40:1.0000005e-06)100:0.004209531013,((Quiabentia_verticellata_1992_1063_01:0.004209537976,(Cyl_bigelovii_MAB18286:1.0000005e-06,Grusonia_aggeria_LCM5651:0.004201136798)100:0.008483767852)0:1.0000005e-06,(Pereskiopsis_diguettii_HBG39329:1.0000005e-06,((Pterocactus_gonjianii_DBG:0.004214699526,Tephrocactus_weberi_2012_0428:0.008429050857)0:1.0000005e-06,(Maihueniopsis_atacamensis_FK329:0.004211088834,((Opuntia_quimilo_Galaxy20:0.004184923314,(Tacinga_palmadora_DBG1997_29:1.0000005e-06,B_brasiliensis_MK_472_RJ:1.0000005e-06)70:1.0000005e-06)100:0.004178928343,((Consolea_rubescens_LCM3323:0.004188969329,Tunilla_erectoclada_2018_WA09:0.00419454307)0:1.0000005e-06,(Salmonopuntia_salmiana_MK_515:1.0000005e-06,Miqueliopuntia_miquelii_FK1098:1.0000005e-06)10:1.0000005e-06)10:1.0000005e-06)100:0.008427503251)10:1.0000005e-06)0:1.0000005e-06)0:1.0000005e-06)0:1.0000005e-06):0.008534402725);
