# Supplementary material for: Insights Into Chloroplast Genome Evolution Across Opuntioideae (Cactaceae) Reveals Robust Yet Sometimes Conflicting Phylogenetic Topologies
Source: Front Plant Sci. 2020 Jun 19;11:729. doi: 10.3389/fpls.2020.00729 (PMC7317007; doi:10.3389/fpls.2020.00729)
Supplement: Supplementary file 2 [file Data_Sheet_1.zip › trnL-UAA.NonCDS.tre]

(Pereskia_sacharosa_DBG2014:0.0107575338,((Micro_pulchella_MCH95:0.1059406239,Quiabentia_verticellata_1992_1063_01:0.002137504108)67:0.005068682402,((Consolea_rubescens_LCM3323:0.02485909462,(Pereskiopsis_diguettii_HBG39329:0.0127183529,Pterocactus_gonjianii_DBG:0.001302610547)99:0.01102918075)73:0.008945390152,(Maihueniopsis_atacamensis_FK329:0.008509393909,((Tephrocactus_weberi_2012_0428:0.005166330118,(Austro_cylindrica_MAB19306_WA11:0.009569132245,Cumulopuntia_sphaerica_1993_0190_02_2__FK353_:0.006595077148)97:0.009206563311)34:0.00142419336,((Miqueliopuntia_miquelii_FK1098:1.0000005e-06,(Tunilla_erectoclada_2018_WA09:0.009705587537,Salmonopuntia_salmiana_MK_515:0.003195929511)63:0.001019278188)65:0.003142079898,(Opuntia_quimilo_Galaxy20:0.005259137614,((Tacinga_palmadora_DBG1997_29:0.002095626898,B_brasiliensis_MK_472_RJ:0.002108251975)67:0.001044421186,(Grusonia_aggeria_LCM5651:0.009110162079,Cyl_bigelovii_MAB18286:0.002623591743)100:0.09822380898)34:1.0000005e-06)37:0.001050035252)25:0.00104684722)12:1.0000005e-06)14:1.0000005e-06)31:0.001071061854):0.0107575338);
