# Supplementary material for: Insights Into Chloroplast Genome Evolution Across Opuntioideae (Cactaceae) Reveals Robust Yet Sometimes Conflicting Phylogenetic Topologies
Source: Front Plant Sci. 2020 Jun 19;11:729. doi: 10.3389/fpls.2020.00729 (PMC7317007; doi:10.3389/fpls.2020.00729)
Supplement: Supplementary file 2 [file Data_Sheet_1.zip › trnL-UAG.NonCDS.tre]

(Pereskia_sacharosa_DBG2014:0.006441986808,(Cyl_bigelovii_MAB18286:0.01275045052,((Tunilla_erectoclada_2018_WA09:1.0000005e-06,(Tacinga_palmadora_DBG1997_29:1.0000005e-06,(Consolea_rubescens_LCM3323:1.0000005e-06,(Opuntia_quimilo_Galaxy20:1.0000005e-06,(Austro_cylindrica_MAB19306_WA11:1.0000005e-06,(Maihueniopsis_atacamensis_FK329:1.0000005e-06,(Tephrocactus_weberi_2012_0428:1.0000005e-06,Grusonia_aggeria_LCM5651:1.0000005e-06)0:1.0000005e-06)0:1.0000005e-06)10:1.0000005e-06)10:1.0000005e-06)10:1.0000005e-06)0:1.0000005e-06)0:1.0000005e-06,(Miqueliopuntia_miquelii_FK1098:1.0000005e-06,(Quiabentia_verticellata_1992_1063_01:1.0000005e-06,(Pereskiopsis_diguettii_HBG39329:1.0000005e-06,(B_brasiliensis_MK_472_RJ:1.0000005e-06,(Cumulopuntia_sphaerica_1993_0190_02_2__FK353_:1.0000005e-06,(Salmonopuntia_salmiana_MK_515:1.0000005e-06,(Pterocactus_gonjianii_DBG:1.0000005e-06,Micro_pulchella_MCH95:1.0000005e-06)10:1.0000005e-06)10:1.0000005e-06)10:1.0000005e-06)10:1.0000005e-06)10:1.0000005e-06)10:1.0000005e-06)10:1.0000005e-06)0:1.0000005e-06):0.006441986808);
