# Supplementary material for: Insights Into Chloroplast Genome Evolution Across Opuntioideae (Cactaceae) Reveals Robust Yet Sometimes Conflicting Phylogenetic Topologies
Source: Front Plant Sci. 2020 Jun 19;11:729. doi: 10.3389/fpls.2020.00729 (PMC7317007; doi:10.3389/fpls.2020.00729)
Supplement: Supplementary file 2 [file Data_Sheet_1.zip › trnL-ycf2.IntergenSPACER.tre]

(Pereskia_sacharosa_DBG2014:0.003540336149,(Pterocactus_gonjianii_DBG:0.0376265767,((Miqueliopuntia_miquelii_FK1098:0.007056839249,(Cumulopuntia_sphaerica_1993_0190_02_2__FK353_:0.0141878928,(Maihueniopsis_atacamensis_FK329:0.00708525112,((Tephrocactus_weberi_2012_0428:0.01424156249,Micro_pulchella_MCH95:0.01476001499)25:1.0000005e-06,(Grusonia_aggeria_LCM5651:1.0000005e-06,Consolea_rubescens_LCM3323:1.0000005e-06)33:1.0000005e-06)14:1.0000005e-06)47:1.0000005e-06)98:0.02894017669)12:1.0000005e-06,(Pereskiopsis_diguettii_HBG39329:1.0000005e-06,(B_brasiliensis_MK_472_RJ:1.0000005e-06,((Tacinga_palmadora_DBG1997_29:1.0000005e-06,Cyl_bigelovii_MAB18286:1.0000005e-06)5:1.0000005e-06,((Quiabentia_verticellata_1992_1063_01:0.007111958891,Salmonopuntia_salmiana_MK_515:0.007094222951)0:1.0000005e-06,(Opuntia_quimilo_Galaxy20:0.02873266719,(Austro_cylindrica_MAB19306_WA11:0.1820493064,Tunilla_erectoclada_2018_WA09:1.0000005e-06)65:0.007056811894)23:1.0000005e-06)0:1.0000005e-06)0:1.0000005e-06)0:1.0000005e-06)0:1.0000005e-06)0:1.0000005e-06):0.003540336149);
