# Supplementary material for: Insights Into Chloroplast Genome Evolution Across Opuntioideae (Cactaceae) Reveals Robust Yet Sometimes Conflicting Phylogenetic Topologies
Source: Front Plant Sci. 2020 Jun 19;11:729. doi: 10.3389/fpls.2020.00729 (PMC7317007; doi:10.3389/fpls.2020.00729)
Supplement: Supplementary file 2 [file Data_Sheet_1.zip › trnN-trnR.IntergenSPACER.tre]

(Pereskia_sacharosa_DBG2014:0.009655484162,((Micro_pulchella_MCH95:0.006773643367,((Pereskiopsis_diguettii_HBG39329:1.0000005e-06,Cyl_bigelovii_MAB18286:1.0000005e-06)57:1.0000005e-06,(Grusonia_aggeria_LCM5651:0.001678433916,Quiabentia_verticellata_1992_1063_01:0.00336037731)22:1.0000005e-06)36:1.0000005e-06)79:0.00337641407,((Maihueniopsis_atacamensis_FK329:0.00679777436,(Cumulopuntia_sphaerica_1993_0190_02_2__FK353_:0.003370009634,(Tephrocactus_weberi_2012_0428:0.01927634104,Pterocactus_gonjianii_DBG:0.006865970907)71:0.00161440768)17:1.0000005e-06)18:1.0000005e-06,(Austro_cylindrica_MAB19306_WA11:0.001693961263,(Opuntia_quimilo_Galaxy20:0.003382651391,((Tunilla_erectoclada_2018_WA09:0.005060897377,Tacinga_palmadora_DBG1997_29:0.001681790731)23:1.0000005e-06,(Consolea_rubescens_LCM3323:1.0000005e-06,(B_brasiliensis_MK_472_RJ:1.0000005e-06,(Miqueliopuntia_miquelii_FK1098:1.0000005e-06,Salmonopuntia_salmiana_MK_515:1.0000005e-06)21:1.0000005e-06)12:1.0000005e-06)42:1.0000005e-06)35:1.0000005e-06)51:0.001676848061)70:0.001691963131)66:0.001680259804):0.009655484162);
