# Supplementary material for: Insights Into Chloroplast Genome Evolution Across Opuntioideae (Cactaceae) Reveals Robust Yet Sometimes Conflicting Phylogenetic Topologies
Source: Front Plant Sci. 2020 Jun 19;11:729. doi: 10.3389/fpls.2020.00729 (PMC7317007; doi:10.3389/fpls.2020.00729)
Supplement: Supplementary file 2 [file Data_Sheet_1.zip › trnP-trnW.IntergenSPACER.tre]

(Pereskia_sacharosa_DBG2014:0.005952714258,((Micro_pulchella_MCH95:0.0182384989,(Cyl_bigelovii_MAB18286:1.0000005e-06,Grusonia_aggeria_LCM5651:1.0000005e-06)94:0.00568858753)80:0.006200411378,(Quiabentia_verticellata_1992_1063_01:1.0000005e-06,(Pereskiopsis_diguettii_HBG39329:1.0000005e-06,((Pterocactus_gonjianii_DBG:0.005885957305,(Maihueniopsis_atacamensis_FK329:0.01180380131,(Tephrocactus_weberi_2012_0428:0.01261463253,(Cumulopuntia_sphaerica_1993_0190_02_2__FK353_:0.01177805424,Austro_cylindrica_MAB19306_WA11:0.01893039772)31:1.0000005e-06)42:0.005870961103)19:1.0000005e-06)49:0.005914141748,(Opuntia_quimilo_Galaxy20:0.0116079913,(Consolea_rubescens_LCM3323:0.005802074992,(B_brasiliensis_MK_472_RJ:1.0000005e-06,((Salmonopuntia_salmiana_MK_515:1.0000005e-06,Tunilla_erectoclada_2018_WA09:1.0000005e-06)6:1.0000005e-06,(Miqueliopuntia_miquelii_FK1098:1.0000005e-06,Tacinga_palmadora_DBG1997_29:1.0000005e-06)10:1.0000005e-06)12:1.0000005e-06)30:1.0000005e-06)49:1.0000005e-06)81:0.01188197829)21:1.0000005e-06)52:0.006207550031)16:1.0000005e-06):0.005952714258);
