# Supplementary material for: Insights Into Chloroplast Genome Evolution Across Opuntioideae (Cactaceae) Reveals Robust Yet Sometimes Conflicting Phylogenetic Topologies
Source: Front Plant Sci. 2020 Jun 19;11:729. doi: 10.3389/fpls.2020.00729 (PMC7317007; doi:10.3389/fpls.2020.00729)
Supplement: Supplementary file 2 [file Data_Sheet_1.zip › trnQ-rps16.IntergenSPACER.tre]

(Pereskia_sacharosa_DBG2014:0.01292081354,((Cumulopuntia_sphaerica_1993_0190_02_2__FK353_:0.00154551512,Austro_cylindrica_MAB19306_WA11:0.00620963782)99:0.004538144448,((Maihueniopsis_atacamensis_FK329:0.006240240591,Tephrocactus_weberi_2012_0428:0.01739925755)15:1.0000005e-06,((Pterocactus_gonjianii_DBG:0.04493224716,Quiabentia_verticellata_1992_1063_01:0.0475936695)100:0.04749094741,((Micro_pulchella_MCH95:0.004627415924,(Pereskiopsis_diguettii_HBG39329:0.01093654626,(Grusonia_aggeria_LCM5651:0.004632641065,Cyl_bigelovii_MAB18286:1.0000005e-06)90:0.004611080293)50:1.0000005e-06)67:0.001533311934,(Opuntia_quimilo_Galaxy20:0.004664823824,((Miqueliopuntia_miquelii_FK1098:1.0000005e-06,(Tunilla_erectoclada_2018_WA09:0.003108747196,Salmonopuntia_salmiana_MK_515:0.001551024456)35:1.0000005e-06)68:0.001544078238,(B_brasiliensis_MK_472_RJ:0.001552600063,(Consolea_rubescens_LCM3323:0.001550210497,Tacinga_palmadora_DBG1997_29:0.001543551637)23:1.0000005e-06)36:1.0000005e-06)73:1.0000005e-06)95:0.0030987791)49:1.0000005e-06)53:0.001539663818)99:0.009537828197):0.01292081354);
