# Supplementary material for: Insights Into Chloroplast Genome Evolution Across Opuntioideae (Cactaceae) Reveals Robust Yet Sometimes Conflicting Phylogenetic Topologies
Source: Front Plant Sci. 2020 Jun 19;11:729. doi: 10.3389/fpls.2020.00729 (PMC7317007; doi:10.3389/fpls.2020.00729)
Supplement: Supplementary file 2 [file Data_Sheet_1.zip › trnR-atpA.IntergenSPACER.tre]

(Pereskia_sacharosa_DBG2014:0.02552596935,(Quiabentia_verticellata_1992_1063_01:0.164240765,(Salmonopuntia_salmiana_MK_515:0.05227993918,((Pterocactus_gonjianii_DBG:0.0409538268,(Austro_cylindrica_MAB19306_WA11:0.009979929748,(Cumulopuntia_sphaerica_1993_0190_02_2__FK353_:1.0000005e-06,(Tephrocactus_weberi_2012_0428:0.01006727355,Maihueniopsis_atacamensis_FK329:0.01000259323)10:1.0000005e-06)32:1.0000005e-06)96:0.01000351967)10:1.0000005e-06,((Tunilla_erectoclada_2018_WA09:0.01010221785,Micro_pulchella_MCH95:0.01000270599)5:1.0000005e-06,(B_brasiliensis_MK_472_RJ:1.0000005e-06,(Cyl_bigelovii_MAB18286:1.0000005e-06,((Miqueliopuntia_miquelii_FK1098:1.0000005e-06,Tacinga_palmadora_DBG1997_29:1.0000005e-06)0:1.0000005e-06,(Grusonia_aggeria_LCM5651:1.0000005e-06,(Opuntia_quimilo_Galaxy20:1.0000005e-06,(Pereskiopsis_diguettii_HBG39329:1.0000005e-06,Consolea_rubescens_LCM3323:1.0000005e-06)0:1.0000005e-06)0:1.0000005e-06)0:1.0000005e-06)0:1.0000005e-06)0:1.0000005e-06)4:1.0000005e-06)2:1.0000005e-06)13:1.0000005e-06)93:0.000880459295):0.02552596935);
