# Supplementary material for: Insights Into Chloroplast Genome Evolution Across Opuntioideae (Cactaceae) Reveals Robust Yet Sometimes Conflicting Phylogenetic Topologies
Source: Front Plant Sci. 2020 Jun 19;11:729. doi: 10.3389/fpls.2020.00729 (PMC7317007; doi:10.3389/fpls.2020.00729)
Supplement: Supplementary file 2 [file Data_Sheet_1.zip › trnR-rrn5.IntergenSPACER.tre]

(Pereskia_sacharosa_DBG2014:0.01419057725,(Cumulopuntia_sphaerica_1993_0190_02_2__FK353_:0.003935800129,(Cyl_bigelovii_MAB18286:0.003923833498,(((Micro_pulchella_MCH95:0.007856422814,Pterocactus_gonjianii_DBG:0.007864479195)10:1.0000005e-06,(Tephrocactus_weberi_2012_0428:0.01185070715,Maihueniopsis_atacamensis_FK329:0.003907186673)0:1.0000005e-06)0:1.0000005e-06,((Austro_cylindrica_MAB19306_WA11:1.0000005e-06,Pereskiopsis_diguettii_HBG39329:1.0000005e-06)0:1.0000005e-06,(Grusonia_aggeria_LCM5651:0.003921317694,(Quiabentia_verticellata_1992_1063_01:0.007856312166,((B_brasiliensis_MK_472_RJ:1.0000005e-06,(Tacinga_palmadora_DBG1997_29:0.00391084606,Opuntia_quimilo_Galaxy20:0.00392435824)0:1.0000005e-06)0:1.0000005e-06,(Miqueliopuntia_miquelii_FK1098:1.0000005e-06,(Tunilla_erectoclada_2018_WA09:1.0000005e-06,(Salmonopuntia_salmiana_MK_515:1.0000005e-06,Consolea_rubescens_LCM3323:1.0000005e-06)10:1.0000005e-06)0:1.0000005e-06)0:1.0000005e-06)20:1.0000005e-06)100:0.003907190969)0:1.0000005e-06)0:1.0000005e-06)0:1.0000005e-06)0:1.0000005e-06):0.01419057725);
