# Supplementary material for: Insights Into Chloroplast Genome Evolution Across Opuntioideae (Cactaceae) Reveals Robust Yet Sometimes Conflicting Phylogenetic Topologies
Source: Front Plant Sci. 2020 Jun 19;11:729. doi: 10.3389/fpls.2020.00729 (PMC7317007; doi:10.3389/fpls.2020.00729)
Supplement: Supplementary file 2 [file Data_Sheet_1.zip › trnS-GGA.NonCDS.tre]

(Pereskia_sacharosa_DBG2014:0.01178194654,(((Micro_pulchella_MCH95:0.01188888434,Pereskiopsis_diguettii_HBG39329:1.0000005e-06)47:1.0000005e-06,(Cyl_bigelovii_MAB18286:1.0000005e-06,(Quiabentia_verticellata_1992_1063_01:0.06516146365,Grusonia_aggeria_LCM5651:0.01254142251)24:1.0000005e-06)50:0.01172539083)35:0.01147912578,(Pterocactus_gonjianii_DBG:0.01131471388,((Maihueniopsis_atacamensis_FK329:0.01159046905,(Cumulopuntia_sphaerica_1993_0190_02_2__FK353_:0.01145740173,Austro_cylindrica_MAB19306_WA11:1.0000005e-06)82:0.01146228608)4:1.0000005e-06,(B_brasiliensis_MK_472_RJ:1.0000005e-06,((Consolea_rubescens_LCM3323:1.0000005e-06,Salmonopuntia_salmiana_MK_515:1.0000005e-06)6:1.0000005e-06,(Opuntia_quimilo_Galaxy20:1.0000005e-06,(Tacinga_palmadora_DBG1997_29:1.0000005e-06,(Tunilla_erectoclada_2018_WA09:1.0000005e-06,(Miqueliopuntia_miquelii_FK1098:1.0000005e-06,Tephrocactus_weberi_2012_0428:1.0000005e-06)4:1.0000005e-06)0:1.0000005e-06)0:1.0000005e-06)0:1.0000005e-06)0:1.0000005e-06)8:1.0000005e-06)1:1.0000005e-06)8:1.0000005e-06):0.01178194654);
