# Supplementary material for: Insights Into Chloroplast Genome Evolution Across Opuntioideae (Cactaceae) Reveals Robust Yet Sometimes Conflicting Phylogenetic Topologies
Source: Front Plant Sci. 2020 Jun 19;11:729. doi: 10.3389/fpls.2020.00729 (PMC7317007; doi:10.3389/fpls.2020.00729)
Supplement: Supplementary file 2 [file Data_Sheet_1.zip › trnS-psbI.IntergenSPACER.tre]

(Pereskia_sacharosa_DBG2014:0.1301750242,(Micro_pulchella_MCH95:0.01129068483,(Pterocactus_gonjianii_DBG:0.0229277136,(Tephrocactus_weberi_2012_0428:0.005557623587,((Pereskiopsis_diguettii_HBG39329:0.005591291306,(Cumulopuntia_sphaerica_1993_0190_02_2__FK353_:0.01615260843,Austro_cylindrica_MAB19306_WA11:0.01093206968)90:0.01237411866)19:1.0000005e-06,((Cyl_bigelovii_MAB18286:1.0000005e-06,Grusonia_aggeria_LCM5651:1.0000005e-06)85:0.005531673636,(Quiabentia_verticellata_1992_1063_01:0.005543080071,(Maihueniopsis_atacamensis_FK329:0.02553195227,(Miqueliopuntia_miquelii_FK1098:1.0000005e-06,(Tacinga_palmadora_DBG1997_29:1.0000005e-06,(Salmonopuntia_salmiana_MK_515:0.005549969459,((Opuntia_quimilo_Galaxy20:0.01102555517,Tunilla_erectoclada_2018_WA09:0.00549121797)27:1.0000005e-06,(B_brasiliensis_MK_472_RJ:1.0000005e-06,Consolea_rubescens_LCM3323:0.005555634191)64:0.005595485302)12:1.0000005e-06)31:1.0000005e-06)43:1.0000005e-06)79:0.005347056474)51:0.006311156845)5:1.0000005e-06)6:1.0000005e-06)51:0.005717824536)26:1.0000005e-06)67:0.005277033983):0.1301750242);
