# Supplementary material for: Insights Into Chloroplast Genome Evolution Across Opuntioideae (Cactaceae) Reveals Robust Yet Sometimes Conflicting Phylogenetic Topologies
Source: Front Plant Sci. 2020 Jun 19;11:729. doi: 10.3389/fpls.2020.00729 (PMC7317007; doi:10.3389/fpls.2020.00729)
Supplement: Supplementary file 2 [file Data_Sheet_1.zip › trnS-psbZ.IntergenSPACER.tre]

(Pereskia_sacharosa_DBG2014:0.00579353102,((Austro_cylindrica_MAB19306_WA11:0.002790701,(Maihueniopsis_atacamensis_FK329:0.008490127736,Cumulopuntia_sphaerica_1993_0190_02_2__FK353_:1.0000005e-06)30:0.002844404173)18:0.002889225705,((Tephrocactus_weberi_2012_0428:0.002869328852,(Quiabentia_verticellata_1992_1063_01:0.005708158041,((Micro_pulchella_MCH95:0.005850700914,Pereskiopsis_diguettii_HBG39329:0.002870799912)12:1.0000005e-06,(Cyl_bigelovii_MAB18286:1.0000005e-06,Grusonia_aggeria_LCM5651:1.0000005e-06)51:1.0000005e-06)24:1.0000005e-06)71:0.005778439346)1:1.0000005e-06,(Pterocactus_gonjianii_DBG:0.005764393496,(Consolea_rubescens_LCM3323:1.0000005e-06,((B_brasiliensis_MK_472_RJ:0.002922907409,Tacinga_palmadora_DBG1997_29:0.005798383863)31:1.0000005e-06,(Opuntia_quimilo_Galaxy20:0.005908190976,(Salmonopuntia_salmiana_MK_515:1.0000005e-06,(Tunilla_erectoclada_2018_WA09:1.0000005e-06,Miqueliopuntia_miquelii_FK1098:1.0000005e-06)25:1.0000005e-06)69:1.0000005e-06)87:0.006065922419)74:0.002870318828)90:0.005946029751)9:1.0000005e-06)7:1.0000005e-06):0.00579353102);
