# Supplementary material for: Insights Into Chloroplast Genome Evolution Across Opuntioideae (Cactaceae) Reveals Robust Yet Sometimes Conflicting Phylogenetic Topologies
Source: Front Plant Sci. 2020 Jun 19;11:729. doi: 10.3389/fpls.2020.00729 (PMC7317007; doi:10.3389/fpls.2020.00729)
Supplement: Supplementary file 2 [file Data_Sheet_1.zip › trnS-rps4.IntergenSPACER.tre]

(Pereskia_sacharosa_DBG2014:0.005824204185,(Austro_cylindrica_MAB19306_WA11:0.005903199237,((Tephrocactus_weberi_2012_0428:0.00285916212,(Maihueniopsis_atacamensis_FK329:0.002884672934,(Cumulopuntia_sphaerica_1993_0190_02_2__FK353_:0.00290941838,Quiabentia_verticellata_1992_1063_01:0.008801939877)48:0.00288281608)41:0.0028586355)3:1.0000005e-06,(Pterocactus_gonjianii_DBG:0.002917605812,(Pereskiopsis_diguettii_HBG39329:0.00293466329,(Grusonia_aggeria_LCM5651:0.00284834191,(Cyl_bigelovii_MAB18286:1.0000005e-06,(Micro_pulchella_MCH95:0.008664482055,(Consolea_rubescens_LCM3323:0.002891941549,((Miqueliopuntia_miquelii_FK1098:1.0000005e-06,B_brasiliensis_MK_472_RJ:1.0000005e-06)50:1.0000005e-06,(Tacinga_palmadora_DBG1997_29:0.00283451178,(Opuntia_quimilo_Galaxy20:0.01170397564,(Salmonopuntia_salmiana_MK_515:1.0000005e-06,Tunilla_erectoclada_2018_WA09:0.00864284252)72:0.005739791296)15:1.0000005e-06)10:1.0000005e-06)20:1.0000005e-06)69:0.00571551429)17:1.0000005e-06)3:1.0000005e-06)6:1.0000005e-06)34:0.002846761307)6:1.0000005e-06)50:1.0000005e-06):0.005824204185);
