# Supplementary material for: Insights Into Chloroplast Genome Evolution Across Opuntioideae (Cactaceae) Reveals Robust Yet Sometimes Conflicting Phylogenetic Topologies
Source: Front Plant Sci. 2020 Jun 19;11:729. doi: 10.3389/fpls.2020.00729 (PMC7317007; doi:10.3389/fpls.2020.00729)
Supplement: Supplementary file 2 [file Data_Sheet_1.zip › trnT-psbD.IntergenSPACER.tre]

(Pereskia_sacharosa_DBG2014:0.008720859518,(Cumulopuntia_sphaerica_1993_0190_02_2__FK353_:0.005950849251,((Pterocactus_gonjianii_DBG:0.00298417327,Maihueniopsis_atacamensis_FK329:0.007016544189)19:1.0000005e-06,((Quiabentia_verticellata_1992_1063_01:0.0009848685234,(Pereskiopsis_diguettii_HBG39329:0.001980145111,(Micro_pulchella_MCH95:0.00495722817,(Grusonia_aggeria_LCM5651:0.002962541586,Cyl_bigelovii_MAB18286:0.000976781271)92:0.001979099759)39:1.0000005e-06)27:1.0000005e-06)82:0.002975263173,(Austro_cylindrica_MAB19306_WA11:0.003962616228,(Tephrocactus_weberi_2012_0428:0.002004329254,(Consolea_rubescens_LCM3323:0.0019980374,((Tacinga_palmadora_DBG1997_29:0.001002154531,B_brasiliensis_MK_472_RJ:0.001001700828)82:0.0009985056609,(Opuntia_quimilo_Galaxy20:0.001994281885,(Tunilla_erectoclada_2018_WA09:0.002989402129,(Miqueliopuntia_miquelii_FK1098:0.0009951889833,Salmonopuntia_salmiana_MK_515:0.001995486799)46:1.0000005e-06)73:0.0009924126048)79:0.00100030324)39:1.0000005e-06)100:0.007062519265)44:0.00101482949)25:1.0000005e-06)10:1.0000005e-06)19:1.0000005e-06):0.008720859518);
