# Supplementary material for: Insights Into Chloroplast Genome Evolution Across Opuntioideae (Cactaceae) Reveals Robust Yet Sometimes Conflicting Phylogenetic Topologies
Source: Front Plant Sci. 2020 Jun 19;11:729. doi: 10.3389/fpls.2020.00729 (PMC7317007; doi:10.3389/fpls.2020.00729)
Supplement: Supplementary file 2 [file Data_Sheet_1.zip › trnT-trnL.IntergenSPACER.tre]

(Pereskia_sacharosa_DBG2014:0.008818165959,((Pterocactus_gonjianii_DBG:0.003145950767,(Austro_cylindrica_MAB19306_WA11:0.01103438832,(Grusonia_aggeria_LCM5651:0.006541486429,(Pereskiopsis_diguettii_HBG39329:0.006363301374,(Micro_pulchella_MCH95:0.01399353834,Cyl_bigelovii_MAB18286:0.003293864576)93:0.005209040337)55:0.001521062979)66:0.004709951592)8:1.0000005e-06)5:1.0000005e-06,((Quiabentia_verticellata_1992_1063_01:0.007963727009,Tephrocactus_weberi_2012_0428:0.011125072)3:1.0000005e-06,((Tacinga_palmadora_DBG1997_29:0.001571371764,(Opuntia_quimilo_Galaxy20:0.006341059507,(Cumulopuntia_sphaerica_1993_0190_02_2__FK353_:0.1799289235,Consolea_rubescens_LCM3323:1.0000005e-06)48:0.003174671483)7:1.0000005e-06)8:1.0000005e-06,(B_brasiliensis_MK_472_RJ:1.0000005e-06,(Maihueniopsis_atacamensis_FK329:0.009515075863,(Salmonopuntia_salmiana_MK_515:0.001573635603,(Tunilla_erectoclada_2018_WA09:0.004741443451,Miqueliopuntia_miquelii_FK1098:0.004757982004)5:1.0000005e-06)58:0.00317423516)16:0.001550832128)16:0.003142620981)7:0.001588858579)17:0.001559613562):0.008818165959);
