# Supplementary material for: Insights Into Chloroplast Genome Evolution Across Opuntioideae (Cactaceae) Reveals Robust Yet Sometimes Conflicting Phylogenetic Topologies
Source: Front Plant Sci. 2020 Jun 19;11:729. doi: 10.3389/fpls.2020.00729 (PMC7317007; doi:10.3389/fpls.2020.00729)
Supplement: Supplementary file 2 [file Data_Sheet_1.zip › trnV-accD.IntergenSPACER.tre]

(Pereskia_sacharosa_DBG2014:0.4162717237,(Grusonia_aggeria_LCM5651:1.0000005e-06,(Micro_pulchella_MCH95:0.04069677667,((Cyl_bigelovii_MAB18286:0.3658661278,Pereskiopsis_diguettii_HBG39329:0.03455811506)50:0.007515138223,(Quiabentia_verticellata_1992_1063_01:0.08186795651,(Maihueniopsis_atacamensis_FK329:0.02097473064,(Pterocactus_gonjianii_DBG:0.01408503522,((Austro_cylindrica_MAB19306_WA11:0.2619249033,Cumulopuntia_sphaerica_1993_0190_02_2__FK353_:1.0000005e-06)83:0.02081743952,(Tacinga_palmadora_DBG1997_29:0.00685060123,(B_brasiliensis_MK_472_RJ:0.006848008106,((Opuntia_quimilo_Galaxy20:0.006851539025,(Tephrocactus_weberi_2012_0428:0.4252214316,Tunilla_erectoclada_2018_WA09:1.0000005e-06)42:0.006843054224)3:1.0000005e-06,(Salmonopuntia_salmiana_MK_515:1.0000005e-06,(Miqueliopuntia_miquelii_FK1098:1.0000005e-06,Consolea_rubescens_LCM3323:1.0000005e-06)24:1.0000005e-06)29:1.0000005e-06)1:1.0000005e-06)8:1.0000005e-06)48:0.01395182378)27:0.006992174322)32:0.01452748198)27:0.007552483408)18:0.01274887568)10:0.008395800418)23:0.03065067636):0.4162717237);
