# Supplementary material for: Insights Into Chloroplast Genome Evolution Across Opuntioideae (Cactaceae) Reveals Robust Yet Sometimes Conflicting Phylogenetic Topologies
Source: Front Plant Sci. 2020 Jun 19;11:729. doi: 10.3389/fpls.2020.00729 (PMC7317007; doi:10.3389/fpls.2020.00729)
Supplement: Supplementary file 2 [file Data_Sheet_1.zip › trnV-rps12.IntergenSPACER.tre]

(Pereskia_sacharosa_DBG2014:0.006721077504,(((Maihueniopsis_atacamensis_FK329:0.008170160836,Tephrocactus_weberi_2012_0428:0.02426281565)32:1.0000005e-06,(Pterocactus_gonjianii_DBG:0.005189734983,(Cumulopuntia_sphaerica_1993_0190_02_2__FK353_:0.005960314917,Austro_cylindrica_MAB19306_WA11:0.005561812207)100:0.006353491069)30:1.0000005e-06)54:0.00073924371,(((Pereskiopsis_diguettii_HBG39329:0.0007399399369,Micro_pulchella_MCH95:0.005195518311)18:1.0000005e-06,(Cyl_bigelovii_MAB18286:1.0000005e-06,Grusonia_aggeria_LCM5651:0.0007395959819)70:0.0007403075178)17:1.0000005e-06,(Quiabentia_verticellata_1992_1063_01:0.05184006477,((B_brasiliensis_MK_472_RJ:1.0000005e-06,(Tacinga_palmadora_DBG1997_29:0.001480020596,Consolea_rubescens_LCM3323:0.0007398689776)10:1.0000005e-06)16:1.0000005e-06,(Opuntia_quimilo_Galaxy20:0.005194862208,(Salmonopuntia_salmiana_MK_515:0.006752853421,(Tunilla_erectoclada_2018_WA09:0.002220187063,Miqueliopuntia_miquelii_FK1098:0.003709685824)39:1.0000005e-06)67:0.000736989533)38:0.0007418277472)38:0.0007392119497)26:1.0000005e-06)13:1.0000005e-06):0.006721077504);
