# Supplementary material for: Insights Into Chloroplast Genome Evolution Across Opuntioideae (Cactaceae) Reveals Robust Yet Sometimes Conflicting Phylogenetic Topologies
Source: Front Plant Sci. 2020 Jun 19;11:729. doi: 10.3389/fpls.2020.00729 (PMC7317007; doi:10.3389/fpls.2020.00729)
Supplement: Supplementary file 2 [file Data_Sheet_1.zip › trnV-UAC.NonCDS.tre]

(Pereskia_sacharosa_DBG2014:0.03650385557,((Tacinga_palmadora_DBG1997_29:0.005100521312,((Tunilla_erectoclada_2018_WA09:0.007641606418,(Salmonopuntia_salmiana_MK_515:0.1672942986,Miqueliopuntia_miquelii_FK1098:0.005053354827)36:1.0000005e-06)59:0.002535175416,(B_brasiliensis_MK_472_RJ:0.002514608231,(Opuntia_quimilo_Galaxy20:0.01014223429,Consolea_rubescens_LCM3323:0.005149852137)58:0.002466163707)21:1.0000005e-06)14:1.0000005e-06)89:0.01379157943,((Micro_pulchella_MCH95:0.0156379363,(Quiabentia_verticellata_1992_1063_01:0.001717588803,(Pereskiopsis_diguettii_HBG39329:0.02208285327,(Cyl_bigelovii_MAB18286:0.1509689139,Grusonia_aggeria_LCM5651:0.002986315767)100:0.1851873014)100:0.1514839898)66:0.005853450571)99:0.01019291566,((Tephrocactus_weberi_2012_0428:0.01275673114,Pterocactus_gonjianii_DBG:0.005089550577)78:0.002508500892,(Maihueniopsis_atacamensis_FK329:0.01022974286,(Cumulopuntia_sphaerica_1993_0190_02_2__FK353_:0.01526500093,Austro_cylindrica_MAB19306_WA11:0.007527836822)99:0.01280169673)18:1.0000005e-06)13:1.0000005e-06)48:0.001370046975):0.03650385557);
