# Supplementary material for: Insights Into Chloroplast Genome Evolution Across Opuntioideae (Cactaceae) Reveals Robust Yet Sometimes Conflicting Phylogenetic Topologies
Source: Front Plant Sci. 2020 Jun 19;11:729. doi: 10.3389/fpls.2020.00729 (PMC7317007; doi:10.3389/fpls.2020.00729)
Supplement: Supplementary file 2 [file Data_Sheet_1.zip › ycf1-rpl32.IntergenSPACER.tre]

(Pereskia_sacharosa_DBG2014:0.1641874173,((Quiabentia_verticellata_1992_1063_01:0.2982321856,(Micro_pulchella_MCH95:0.07179472549,(Pereskiopsis_diguettii_HBG39329:0.2099647544,(Cyl_bigelovii_MAB18286:0.06362282081,Grusonia_aggeria_LCM5651:0.277257492)99:0.1608726805)72:0.09617301944)80:0.1488896865)34:0.07164473728,((Pterocactus_gonjianii_DBG:0.853866286,Maihueniopsis_atacamensis_FK329:0.1088490353)31:0.02562389831,((Tephrocactus_weberi_2012_0428:0.1407097523,(Austro_cylindrica_MAB19306_WA11:0.06037134913,Cumulopuntia_sphaerica_1993_0190_02_2__FK353_:0.04419130115)96:0.1145339745)59:0.03723768744,(Consolea_rubescens_LCM3323:0.08662911346,(B_brasiliensis_MK_472_RJ:0.07258513056,(Tacinga_palmadora_DBG1997_29:1.0000005e-06,(Miqueliopuntia_miquelii_FK1098:1.0000005e-06,(Tunilla_erectoclada_2018_WA09:1.0000005e-06,(Salmonopuntia_salmiana_MK_515:0.007850535577,Opuntia_quimilo_Galaxy20:0.01564483082)20:1.0000005e-06)13:1.0000005e-06)36:0.007712254372)28:1.0000005e-06)49:0.01355918927)91:0.1142300238)21:0.05249702304)12:0.01731480261):0.1641874173);
