# Supplementary material for: Insights Into Chloroplast Genome Evolution Across Opuntioideae (Cactaceae) Reveals Robust Yet Sometimes Conflicting Phylogenetic Topologies
Source: Front Plant Sci. 2020 Jun 19;11:729. doi: 10.3389/fpls.2020.00729 (PMC7317007; doi:10.3389/fpls.2020.00729)
Supplement: Supplementary file 2 [file Data_Sheet_1.zip › ycf1.cds.tre]

(Pereskia_sacharosa_DBG2014:0.08374966443,((Cumulopuntia_sphaerica_1993_0190_02_2__FK353_:0.03941198087,Austro_cylindrica_MAB19306_WA11:0.03434657026)100:0.08937338433,(((Maihueniopsis_atacamensis_FK329:0.108178287,Tephrocactus_weberi_2012_0428:0.0344032079)69:0.01948229938,(Quiabentia_verticellata_1992_1063_01:0.1350981419,(Pereskiopsis_diguettii_HBG39329:0.1358809492,(Micro_pulchella_MCH95:0.04098768504,(Cyl_bigelovii_MAB18286:0.06769825178,Grusonia_aggeria_LCM5651:0.0496161179)100:0.03416060628)53:0.01284920516)92:0.01898444227)100:0.06423418748)54:0.01210341472,(Pterocactus_gonjianii_DBG:0.2251151413,((Opuntia_quimilo_Galaxy20:0.009743599301,(Tacinga_palmadora_DBG1997_29:0.02046340011,B_brasiliensis_MK_472_RJ:0.01366908583)72:0.003310194564)51:0.002633014461,(Consolea_rubescens_LCM3323:0.02461053008,(Miqueliopuntia_miquelii_FK1098:0.0006101871276,(Tunilla_erectoclada_2018_WA09:0.003133124967,Salmonopuntia_salmiana_MK_515:0.0114175893)84:0.001270309099)100:0.01221980889)30:0.0006004471015)91:0.01268061833)84:0.02105440449)59:0.03032029589):0.08374966443);
