# Supplementary material for: Insights Into Chloroplast Genome Evolution Across Opuntioideae (Cactaceae) Reveals Robust Yet Sometimes Conflicting Phylogenetic Topologies
Source: Front Plant Sci. 2020 Jun 19;11:729. doi: 10.3389/fpls.2020.00729 (PMC7317007; doi:10.3389/fpls.2020.00729)
Supplement: Supplementary file 2 [file Data_Sheet_1.zip › ycf2-trnI.IntergenSPACER.tre]

(Pereskia_sacharosa_DBG2014:0.1058075528,(Pterocactus_gonjianii_DBG:0.0665616768,(Pereskiopsis_diguettii_HBG39329:0.00691984304,(Quiabentia_verticellata_1992_1063_01:0.05238610864,(Micro_pulchella_MCH95:0.01623015211,(((B_brasiliensis_MK_472_RJ:1.0000005e-06,Tacinga_palmadora_DBG1997_29:1.0000005e-06)35:1.0000005e-06,((Austro_cylindrica_MAB19306_WA11:0.1909776692,Consolea_rubescens_LCM3323:1.0000005e-06)66:0.01378029912,(Cyl_bigelovii_MAB18286:1.0000005e-06,Grusonia_aggeria_LCM5651:0.007964106668)61:0.007731174078)5:1.0000005e-06)5:1.0000005e-06,((Tephrocactus_weberi_2012_0428:0.02116594931,Cumulopuntia_sphaerica_1993_0190_02_2__FK353_:0.01416286102)45:0.007058807551,(Miqueliopuntia_miquelii_FK1098:1.0000005e-06,(Maihueniopsis_atacamensis_FK329:0.01386899199,(Opuntia_quimilo_Galaxy20:0.04999351288,(Salmonopuntia_salmiana_MK_515:1.0000005e-06,Tunilla_erectoclada_2018_WA09:0.03234813076)40:0.01162602947)25:0.007332972595)5:1.0000005e-06)18:0.007723735461)33:0.0002393636232)46:0.01103879707)52:0.01972547142)52:0.01226563468)80:0.07097468945):0.1058075528);
