# Supplementary material for: Insights Into Chloroplast Genome Evolution Across Opuntioideae (Cactaceae) Reveals Robust Yet Sometimes Conflicting Phylogenetic Topologies
Source: Front Plant Sci. 2020 Jun 19;11:729. doi: 10.3389/fpls.2020.00729 (PMC7317007; doi:10.3389/fpls.2020.00729)
Supplement: Supplementary file 2 [file Data_Sheet_1.zip › ycf2.cds.tre]

(Pereskia_sacharosa_DBG2014:0.01843787636,(((Quiabentia_verticellata_1992_1063_01:0.02369093098,Pereskiopsis_diguettii_HBG39329:0.04373094965)100:0.0139705404,(Consolea_rubescens_LCM3323:0.009459100525,(Tunilla_erectoclada_2018_WA09:0.06395935655,(Micro_pulchella_MCH95:0.02972400739,(Grusonia_aggeria_LCM5651:0.03331293535,Cyl_bigelovii_MAB18286:0.005623035274)97:0.007087057037)88:0.007756741829)99:0.009030940388)100:0.01403816333)65:0.005589243415,(Pterocactus_gonjianii_DBG:0.09650586986,((Tacinga_palmadora_DBG1997_29:0.03679269628,(Tephrocactus_weberi_2012_0428:0.02440357809,Austro_cylindrica_MAB19306_WA11:0.04407552296)95:0.00523630287)90:0.0009903475119,(Maihueniopsis_atacamensis_FK329:0.02052331155,(Cumulopuntia_sphaerica_1993_0190_02_2__FK353_:0.03659312288,(B_brasiliensis_MK_472_RJ:1.0000005e-06,(Opuntia_quimilo_Galaxy20:0.006048538065,(Miqueliopuntia_miquelii_FK1098:0.0008766966287,Salmonopuntia_salmiana_MK_515:0.002676239569)98:0.000346448657)100:0.0005284399407)100:0.001653278517)47:1.0000005e-06)96:0.00349185698)82:0.002608880896)96:0.002989863809):0.01843787636);
