# Supplementary material for: Insights Into Chloroplast Genome Evolution Across Opuntioideae (Cactaceae) Reveals Robust Yet Sometimes Conflicting Phylogenetic Topologies
Source: Front Plant Sci. 2020 Jun 19;11:729. doi: 10.3389/fpls.2020.00729 (PMC7317007; doi:10.3389/fpls.2020.00729)
Supplement: Supplementary file 2 [file Data_Sheet_1.zip › ycf3-trnS.IntergenSPACER.tre]

(Pereskia_sacharosa_DBG2014:0.04695680058,((Pterocactus_gonjianii_DBG:0.00501006787,((Austro_cylindrica_MAB19306_WA11:0.005119993051,Cumulopuntia_sphaerica_1993_0190_02_2__FK353_:0.002462939153)100:0.006305785563,(Tephrocactus_weberi_2012_0428:0.003765610561,Maihueniopsis_atacamensis_FK329:0.002495860245)33:1.0000005e-06)73:0.001245538819)59:0.00249647901,((Quiabentia_verticellata_1992_1063_01:0.007509941433,((Grusonia_aggeria_LCM5651:0.006230341358,Cyl_bigelovii_MAB18286:0.002478310742)96:0.003736078879,(Pereskiopsis_diguettii_HBG39329:0.01024712041,Micro_pulchella_MCH95:0.008953093642)65:0.001102006682)82:0.002498251321)73:0.001249262177,(Tacinga_palmadora_DBG1997_29:0.002486946821,(B_brasiliensis_MK_472_RJ:1.0000005e-06,(Consolea_rubescens_LCM3323:0.00249502848,(Tunilla_erectoclada_2018_WA09:0.002488059891,(Opuntia_quimilo_Galaxy20:0.001251246394,(Salmonopuntia_salmiana_MK_515:0.003742212088,Miqueliopuntia_miquelii_FK1098:0.001245309475)35:1.0000005e-06)65:0.001245364692)61:1.0000005e-06)68:0.001243733149)32:1.0000005e-06)97:0.003742726095)60:1.0000005e-06):0.04695680058);
