# Supplementary material for: Insights Into Chloroplast Genome Evolution Across Opuntioideae (Cactaceae) Reveals Robust Yet Sometimes Conflicting Phylogenetic Topologies
Source: Front Plant Sci. 2020 Jun 19;11:729. doi: 10.3389/fpls.2020.00729 (PMC7317007; doi:10.3389/fpls.2020.00729)
Supplement: Supplementary file 2 [file Data_Sheet_1.zip › ycf3.cds.tre]

(Pereskia_sacharosa_DBG2014:0.008992373647,((Tunilla_erectoclada_2018_WA09:0.0008717552786,(Consolea_rubescens_LCM3323:0.003044637364,((Salmonopuntia_salmiana_MK_515:0.000435349593,Miqueliopuntia_miquelii_FK1098:1.0000005e-06)60:1.0000005e-06,(Opuntia_quimilo_Galaxy20:0.003479985216,(Tacinga_palmadora_DBG1997_29:0.001297422086,B_brasiliensis_MK_472_RJ:0.0004308713945)89:0.0004324520715)91:0.000863176543)50:1.0000005e-06)61:0.0004307440629)96:0.001623825792,((Pterocactus_gonjianii_DBG:0.004420100884,(Maihueniopsis_atacamensis_FK329:0.001752265847,(Tephrocactus_weberi_2012_0428:0.00530600411,(Austro_cylindrica_MAB19306_WA11:0.004415181726,Cumulopuntia_sphaerica_1993_0190_02_2__FK353_:0.005800713928)99:0.002191692693)32:1.0000005e-06)63:0.0004756212427)65:0.0004771724862,(Quiabentia_verticellata_1992_1063_01:0.003966435774,(Pereskiopsis_diguettii_HBG39329:0.00276680854,(Micro_pulchella_MCH95:0.001730098308,(Cyl_bigelovii_MAB18286:0.001730609729,Grusonia_aggeria_LCM5651:0.002169304413)99:0.001300137347)53:0.0002859667094)83:0.0009659302553)90:0.002443100234)69:0.0004522798099):0.008992373647);
