# Supplementary material for: Insights Into Chloroplast Genome Evolution Across Opuntioideae (Cactaceae) Reveals Robust Yet Sometimes Conflicting Phylogenetic Topologies
Source: Front Plant Sci. 2020 Jun 19;11:729. doi: 10.3389/fpls.2020.00729 (PMC7317007; doi:10.3389/fpls.2020.00729)
Supplement: Supplementary file 2 [file Data_Sheet_1.zip › ycf4-cemA.IntergenSPACER.tre]

(Pereskia_sacharosa_DBG2014:0.01379786326,((Tephrocactus_weberi_2012_0428:0.01031987093,(Cumulopuntia_sphaerica_1993_0190_02_2__FK353_:0.007605553287,Austro_cylindrica_MAB19306_WA11:0.002080870782)92:0.005374525964)34:0.002782789054,(Pterocactus_gonjianii_DBG:0.006017995836,(Maihueniopsis_atacamensis_FK329:0.00708262455,((Quiabentia_verticellata_1992_1063_01:0.008603505166,((Cyl_bigelovii_MAB18286:0.006687367662,Grusonia_aggeria_LCM5651:0.003110925772)81:0.002829952817,(Pereskiopsis_diguettii_HBG39329:0.02275263419,Micro_pulchella_MCH95:0.004300797486)75:0.001696963279)63:0.0009805498227)76:0.003220549091,(Consolea_rubescens_LCM3323:0.002781617755,((Miqueliopuntia_miquelii_FK1098:0.001389645662,(Salmonopuntia_salmiana_MK_515:1.0000005e-06,Tunilla_erectoclada_2018_WA09:0.004193570682)93:0.002778591793)72:0.001370758259,(Opuntia_quimilo_Galaxy20:0.002825137075,(B_brasiliensis_MK_472_RJ:0.002747148757,Tacinga_palmadora_DBG1997_29:1.0000005e-06)78:0.001368939578)31:1.0000005e-06)69:0.001387361686)95:0.005797674626)19:0.001533225695)23:0.001493437732)12:1.0000005e-06):0.01379786326);
